# Supplementary material for: Observations of marine animal interactions with a small tidal turbine
Source: PLoS One. 2026 Jan 14;21(1):e0338376. doi: 10.1371/journal.pone.0338376 (PMC12803451; doi:10.1371/journal.pone.0338376)
Supplement: S1 Species Table — SpeciesTable.xlsx includes all observed animals, reviewer confidence in taxonomic classification, and qualitative notes on general behavior observed for each species or family. Confidence was assessed subjectively based on the clearly identifiable characteristics including size, shape, and patterns. The notes describe the confidence of the classification and frequency with which the animals were observed. (XLSX) [file pone.0338376.s001.xlsx]

## Sheet: Sheet1
Family/description	Species	Confidence	Notes
Marine Mammals
Phiocidae	Harbor seal (Phoca vitulina)	High	Day and night, weak and moderate currents. Observed more at night
Seabirds
Alcidae	Pigeon guillemot (Cepphus columba)	High	Day during weak currents. Swimming and foraging around rotor.
Phalacrocoracidae	Double-crested cormorant (Nannopterum auritum)	High	Day during weak currents. Swimming and foraging around rotor and AMP.
	Pelagic cormorant (Urile pelagicus)	Moderate	Difficult to distinguish from double-crested cormorant in images
Fish
Cottoidea	Sculpin (sp. Unknown)	High	Small (< 10 cm). Mostly observed near AMP and occasionally near turbine. Multiple depredation events by cormorants captured on camera
Embiotocidae	Kelp perch (Brachyistius frenatus) or shiner perch (Cymatogaster aggregate)	Moderate	Observed near base of rotor and AMP. Primarily observed during wak currents near rotor, but occasionally observed near AMP during stronger exchanges.
Forage Fishes	Surf smelt (Hypomesus pretiosus), Pacific sand lance (Ammodytes hexapterus), or tube-snout (Aulorhynchus flavidus)	High	Undetermined spp. Observed often across all conditions of the tide. Noted more often overnight, possibly due to illumination. Another possible species includes Pacific herring (Clupea pallasii), but the observed aspect ratios were generally inconsistent with the species.
Hexagrammidae	Kelp greenling (Hedagrammos decagrammus)	High	Observed twice around rotor
Liparidae	Snailfish (sp. Unknown)	High	Observed many times on rotor foils
Pleuronectidae or Paralichthydae	Starry flounder (Platichthys stellatus)	Moderate	Observed twice, high in water column (above rotor). Pacific halibut (Hippoglossus stenolepis) is the most likely alternative, but shape suggests starry flounder.
Pholidae	Gunnel (sp. Unknown)	Moderate	Observed once in depredation event (cormorant)
Scorpaenichthyidae	Cabezon (Scorpaenichthys marmoratus)	High	Observed once resting on rotor. A second event above the rotor during strong currents is possible, but unconfirmed due to the long range.
Stichaeidae	Prickleback (sp. Unknown)	Low	Observed near rotor on multiple occasions. Assumed prickleback due to aspect ratio but uncofirmed.
