# Supplementary material for: Observations of marine animal interactions with a small tidal turbine
Source: PLoS One. 2026 Jan 14;21(1):e0338376. doi: 10.1371/journal.pone.0338376 (PMC12803451; doi:10.1371/journal.pone.0338376)
Supplement: S2 Event Data — Events.zip contains CSV files listing the start time, end time, animal class, flow speed, and ambient light conditions for each annotated event. Qualitative notes on animal species and behavior are also included. (ZIP) [file pone.0338376.s002.zip]

Archive with 4 entries (4 files):
- README.txt
- Data Subset 1.csv
- Data Subset 2.csv
- Data Subset 3.csv
