# Supplementary material for: Observations of marine animal interactions with a small tidal turbine
Source: PLoS One. 2026 Jan 14;21(1):e0338376. doi: 10.1371/journal.pone.0338376 (PMC12803451; doi:10.1371/journal.pone.0338376)
Supplement: S2 Event Data — Events.zip contains CSV files listing the start time, end time, animal class, flow speed, and ambient light conditions for each annotated event. Qualitative notes on animal species and behavior are also included. (ZIP) [file pone.0338376.s002.zip › README.txt]

Descriptions of each data field:

StartTime: time of first optical image frame in which the animal was detected (local time; PST)
EndTime: time of the last optical image frame in which the animal was detected (local time; PST)
Class: Animal species group (fish, fish school, bird, or seal)
Notes: Qualitative notes on observed animal
HasHighFrameRate: 1 if there are optical camera data at a frame rate faster than 1 Hz, 0 if only 1 Hz data are available
U: interpolated flow speed at the turbine lander measured by ADCP on lander leg
Hour of Day: (0-24) hour of day during which the animal was detected (local time; PST)
Is Light?: Binary value indicating whether there was ambient light (1) or if artificial illumination was required
Turbine Operational: Binary value indicating whether the turbine was rotating during detection
Turbine RPM: turbine rotational rate in rotations per minute during detection
