# Supplementary material for: Observations of marine animal interactions with a small tidal turbine
Source: PLoS One. 2026 Jan 14;21(1):e0338376. doi: 10.1371/journal.pone.0338376 (PMC12803451; doi:10.1371/journal.pone.0338376)
Supplement: S2 Event Data — Events.zip contains CSV files listing the start time, end time, animal class, flow speed, and ambient light conditions for each annotated event. Qualitative notes on animal species and behavior are also included. (ZIP) [file pone.0338376.s002.zip › Data Subset 1.csv]

StartTime	EndTime	Class	Notes	HasHighFrameRate	U	Hour	IsLight	TurbineOperational	TurbineRPM
08-Nov-2023 23:12:23	08-Nov-2023 23:55:26	Fish	Fish on the blade for a long time. Moves arround occasionally.	0	-0.453849485015914	23	0	0	0
09-Nov-2023 00:00:24	09-Nov-2023 00:02:26	Fish	Fish on blade (estimate 4" length)	0	-0.377037916031145	0	0	0	0
09-Nov-2023 01:57:23	09-Nov-2023 01:57:23	Fish	Small fish tail on camera	0	0.219838810152282	1	0	0	0
09-Nov-2023 03:39:24	09-Nov-2023 03:39:26	Fish	Small fish tail on camera	0	0.205108778397367	3	0	0	0
09-Nov-2023 05:14:25	09-Nov-2023 05:14:27	FishSch	School of small fish near rotor	0	0.33459014494663	5	0	0	0
09-Nov-2023 08:22:36	09-Nov-2023 08:22:45	FishSch	Large fish school near surface	0	-0.566615532800578	8	1	0	0
09-Nov-2023 13:02:34	09-Nov-2023 13:02:38	Bird	Pigeon guillemot	0	0.15604320843644	13	1	0	0
09-Nov-2023 18:00:28	09-Nov-2023 18:00:28	Fish	Very small fish	0	1.15486108090519	18	0	1	39.4220922076094
09-Nov-2023 21:43:30	09-Nov-2023 21:43:31	Fish	Small fish tail on camera	0	-0.402368624568935	21	0	0	0
09-Nov-2023 23:52:32	09-Nov-2023 23:52:32	Fish	Small fish tail on camera	0	-0.721233311692462	23	0	0	0
10-Nov-2023 03:09:32	10-Nov-2023 03:09:33	Fish	Small fish	0	0.346136586713554	3	0	0	0
10-Nov-2023 09:23:26	10-Nov-2023 09:23:30	Bird	Pigeon guillemot, lands on rotor	0	-0.635276726123256	9	1	0	0
10-Nov-2023 13:03:10	10-Nov-2023 13:03:10	Fish	Small fish tail on camera	0	-0.059374631909538	13	1	0	0
11-Nov-2023 07:49:42	11-Nov-2023 07:50:20	Fish	Small sculpin near base of rotor	0	0.0805634940270504	7	1	0	0
11-Nov-2023 08:02:40	11-Nov-2023 08:02:44	Fish	Small fish near base of rotor	0	-0.077144935844998	8	1	0	0
11-Nov-2023 08:38:27	11-Nov-2023 08:38:38	Fish	Fish	0	-0.0797953425481931	8	1	0	0
11-Nov-2023 10:10:52	11-Nov-2023 10:10:53	Fish	Probably sculpin near rotor	0	-0.422380535765975	10	1	0	0
11-Nov-2023 13:09:06	11-Nov-2023 13:09:12	Fish	Small fish near rotor	0	-0.0725094328647164	13	1	0	0
11-Nov-2023 13:34:38	11-Nov-2023 13:35:31	Fish	Small fish near help around base of rotor	0	0.074883131558119	13	1	0	0
11-Nov-2023 13:37:46	11-Nov-2023 13:39:53	Fish	Small fish near help around base of rotor	0	-0.09210115134918	13	1	0	0
12-Nov-2023 00:40:24	12-Nov-2023 00:40:25	Fish	Small fish	0	-1.35076207363796	0	0	1	62.7313569188118
12-Nov-2023 03:31:26	12-Nov-2023 03:31:26	Fish	Small fish	0	-0.257542898858323	3	0	0	0
12-Nov-2023 07:09:21	12-Nov-2023 07:09:26	Fish	Small fish near rotor	0	0.356402423831333	7	1	0	0
12-Nov-2023 07:11:56	12-Nov-2023 07:12:27	Fish	Relatively large, swimming around near rotor	0	0.327119299872248	7	1	0	0
12-Nov-2023 08:01:58	12-Nov-2023 08:02:53	Fish	Small fish near help around base of rotor, swims behind but reappears on occasion	0	0.16169855220669	8	1	0	0
12-Nov-2023 08:07:20	12-Nov-2023 08:07:24	Fish	Emerges from in/near vegetation at base of rotor	0	0.178177960242572	8	1	0	0
12-Nov-2023 08:09:05	12-Nov-2023 08:11:03	Fish	Fish is hanging out behind base base of rotor then emerges from near vegetation	0	0.167494775738828	8	1	0	0
12-Nov-2023 08:11:44	12-Nov-2023 08:11:46	Fish	Small fish	0	0.16906113217499	8	1	0	0
12-Nov-2023 08:18:41	12-Nov-2023 08:22:37	Fish	Fish moves around strut and rests at base near vegetation	0	0.0596517186479534	8	1	0	0
12-Nov-2023 10:08:09	12-Nov-2023 10:08:13	Bird	Pigeon guillemot	0	-0.449344446677752	10	1	0	0
12-Nov-2023 10:12:31	12-Nov-2023 10:12:36	Bird	Pivots and changes direction, nice manuevers, pigeon guillemot	0	-0.441775109019197	10	1	0	0
12-Nov-2023 10:14:59	12-Nov-2023 10:15:04	Bird	Pigeon guillemot - investigates rotor	0	-0.486034652440435	10	1	0	0
12-Nov-2023 13:58:41	12-Nov-2023 13:59:02	Fish	Small fish milling around base of rotor	0	0.0693717199855597	13	1	0	0
12-Nov-2023 18:03:30	12-Nov-2023 18:03:30	Fish		0	1.5600302051517	18	0	1	68.4601786732674
13-Nov-2023 04:52:32	13-Nov-2023 04:52:34	Seal	Seal, in frame but lights turn off	0	0.0997483439811345	4	0	0	0
13-Nov-2023 06:14:32	13-Nov-2023 06:14:32	Fish		0	0.115013907124244	6	0	0	0
13-Nov-2023 06:29:32	13-Nov-2023 06:30:34	Fish	Fish, separate by images with no light	0	0.312052467883387	6	0	0	0
13-Nov-2023 06:35:32	13-Nov-2023 06:35:32	Fish		0	0.421337790847783	6	0	0	0
13-Nov-2023 07:47:58	13-Nov-2023 07:48:25	Fish	Sculpin on camera	0	0.342202565324961	7	1	0	0
13-Nov-2023 09:33:10	13-Nov-2023 09:33:11	Bird	Pigeon guillemot	0	-0.19438986561135	9	1	0	0
13-Nov-2023 11:36:57	13-Nov-2023 11:37:40	Fish	Small fish near vegetation at the base of the rotor	0	-0.260646427213353	11	1	0	0
13-Nov-2023 12:22:53	13-Nov-2023 12:23:35	FishSch	Small school of fish, some animal through the rotor	0	-0.224860837608303	12	1	0	0
13-Nov-2023 12:33:25	13-Nov-2023 12:35:37	Fish	School of fish above the rotor (near the surface)	0	-0.274231101714099	12	1	0	0
13-Nov-2023 14:47:37	13-Nov-2023 14:48:28	Fish	Large flatfish (presumed starry flounder) well above the rotor	0	0.377791315454923	14	1	0	0
13-Nov-2023 19:08:38	13-Nov-2023 19:08:38	Fish	Small fish	0	1.66980332363173	19	0	1	58.9817236925735
13-Nov-2023 19:37:38	13-Nov-2023 19:37:38	Fish	Small fish	0	1.74220384228098	19	0	1	58.9941245854878
13-Nov-2023 19:48:33	13-Nov-2023 19:48:33	Fish	Several small fish	0	1.65077180514313	19	0	1	58.9966291531188
13-Nov-2023 20:04:39	13-Nov-2023 20:04:39	Fish	Small fish	0	1.62147004631334	20	0	1	58.9833699533197
13-Nov-2023 23:11:33	13-Nov-2023 23:11:34	Fish	Small fish	0	-1.1282109942988	23	0	1	58.9964583516121
13-Nov-2023 23:53:37	13-Nov-2023 23:53:37	Fish	Small fish	0	-1.4228830482167	23	0	1	58.9927342534065
13-Nov-2023 23:55:36	13-Nov-2023 23:55:38	Fish	Small fish	0	-1.40897753320806	23	0	1	58.9981534686245
13-Nov-2023 23:56:33	13-Nov-2023 23:56:33	Fish	Small fish	0	-1.39588338956245	23	0	1	58.9984419941902
13-Nov-2023 23:57:40	13-Nov-2023 23:57:40	Fish	Small fish	0	-1.36479124581195	23	0	1	58.993254005909
14-Nov-2023 00:24:34	14-Nov-2023 00:24:34	Fish	Small fish	0	-1.59162312847573	0	0	1	58.9938452839851
14-Nov-2023 00:47:39	14-Nov-2023 00:47:39	Fish	Small fish	0	-1.70055842460567	0	0	1	58.9911130070686
14-Nov-2023 01:00:38	14-Nov-2023 01:00:38	Fish	Small fish	0	-1.69340844180101	1	0	1	58.9998888432002
14-Nov-2023 01:03:37	14-Nov-2023 01:03:37	Fish	Medium fish	0	-1.67047323940732	1	0	1	59.0013146644733
14-Nov-2023 02:32:40	14-Nov-2023 02:32:40	Fish	Small fish	0	-1.81436769562189	2	0	1	59.0035753416233
14-Nov-2023 02:40:36	14-Nov-2023 02:40:36	Fish	Small fish	0	-1.73723048425204	2	0	1	58.999619781971
14-Nov-2023 02:59:38	14-Nov-2023 02:59:39	Fish	Small fish near rotor	0	-1.61716157993734	2	0	1	58.9903596043587
14-Nov-2023 06:14:40	14-Nov-2023 06:14:41	Fish	Small fish	0	-0.0124590935263639	6	0	1	58.9943125844002
14-Nov-2023 06:21:42	14-Nov-2023 06:21:42	Seal	Seal, turbine rotating despite low currents due to ADCP error.	0	0.089061819340177	6	0	1	58.9968730435997
14-Nov-2023 09:40:39	14-Nov-2023 09:41:16	FishSch	Fish school near the surface well above the rotor	0	-0.187176978794337	9	1	0	0
14-Nov-2023 10:21:47	14-Nov-2023 10:21:48	Fish	Fish tail on camera	0	-0.137705100784739	10	1	0	0
14-Nov-2023 11:12:45	14-Nov-2023 11:17:36	FishSch	Fish school near surface and lower in the the water column	0	-0.24346564972398	11	1	0	0
14-Nov-2023 13:54:38	14-Nov-2023 13:54:58	Fish	Fish stops within rotor before moving on	0	-0.173689821035393	13	1	0	0
14-Nov-2023 15:05:41	14-Nov-2023 15:05:43	Bird	Pigeon guillemot	0	0.405173640071256	15	1	0	0
14-Nov-2023 18:38:45	14-Nov-2023 18:38:46	Fish	Small fish	0	1.58645944476027	18	0	1	65.0140498749545
14-Nov-2023 20:27:46	14-Nov-2023 20:27:46	Fish	Small fish	0	1.71234030427786	20	0	1	69.4866230890155
14-Nov-2023 20:45:41	14-Nov-2023 20:45:41	Fish	Small fish	0	1.72636015305052	20	0	1	68.6891940236092
14-Nov-2023 22:22:43	14-Nov-2023 22:22:47	Seal	Small fish	0	0.612085587390604	22	0	0	0
14-Nov-2023 22:33:44	14-Nov-2023 22:33:45	Seal	Small fish	0	0.223934415450514	22	0	0	0
15-Nov-2023 05:23:42	15-Nov-2023 05:23:45	Seal	Small fish	0	-0.568586996930982	5	0	0	0
15-Nov-2023 05:25:49	15-Nov-2023 05:25:49	Seal	Small fish	0	-0.540498162894587	5	0	0	0
15-Nov-2023 06:00:43	15-Nov-2023 06:00:43	Seal	Small fish	0	0.108229155482396	6	0	0	0
15-Nov-2023 06:12:44	15-Nov-2023 06:12:48	Fish	Small fish	0	0.0953132703855639	6	0	0	0
15-Nov-2023 09:21:13	15-Nov-2023 09:22:07	FishSch	Fish school near surface	0	0.238593235797609	9	1	0	0
15-Nov-2023 12:30:10	15-Nov-2023 12:30:27	Fish	Medium size	0	-0.267767463843612	12	1	0	0
15-Nov-2023 14:29:06	15-Nov-2023 14:29:21	FishSch	Fish school near surface	0	-0.137674608083092	14	1	0	0
15-Nov-2023 17:32:46	15-Nov-2023 17:32:46	Fish	Small (forage fish)	0	0.969966042762701	17	0	1	42.5625184178352
15-Nov-2023 17:36:52	15-Nov-2023 17:36:53	Fish	Small (forage fish)	0	1.11007525224644	17	0	1	45.9505005205264
15-Nov-2023 17:49:52	15-Nov-2023 17:49:54	FishSch	School of small fish	0	1.1579675431365	17	0	1	47.4598589734953
15-Nov-2023 18:02:48	15-Nov-2023 18:02:49	FishSch	School of small fish	0	1.35367051148394	18	0	1	54.639153778553
15-Nov-2023 18:14:47	15-Nov-2023 18:14:47	Fish	Small (forage fish)	0	1.40546268010317	18	0	1	56.0563464878035
15-Nov-2023 18:30:47	15-Nov-2023 18:30:47	Fish	Small (forage fish)	0	1.45634816433607	18	0	1	58.9330390095711
15-Nov-2023 19:35:49	15-Nov-2023 19:35:50	Fish	Small (forage fish)	0	1.78980869195235	19	0	1	73.8452996067703
15-Nov-2023 19:36:55	15-Nov-2023 19:36:55	Fish	Small (forage fish)	0	1.76867888432818	19	0	1	71.7328023895621
15-Nov-2023 19:38:52	15-Nov-2023 19:38:54	Fish	Several small fish near rotor	0	1.68849812298243	19	0	1	68.3025744393468
15-Nov-2023 20:02:49	15-Nov-2023 20:02:49	Fish	Small (forage fish)	0	1.80694142148688	20	0	1	75.2103592157364
15-Nov-2023 20:08:54	15-Nov-2023 20:08:55	Fish	Several small fish	0	1.93637456176105	20	0	1	74.8782565899193
15-Nov-2023 20:15:54	15-Nov-2023 20:15:55	Fish	Single small fish	0	1.858548489433	20	0	1	73.3937300808728
15-Nov-2023 20:17:54	15-Nov-2023 20:17:54	Fish	Single small fish	0	1.85465481049405	20	0	1	75.2724862523377
15-Nov-2023 20:18:50	15-Nov-2023 20:18:50	Fish	Single small fish	0	1.82380224870431	20	0	1	72.0745325990021
15-Nov-2023 20:19:53	15-Nov-2023 20:19:53	Fish	Single small fish	0	1.88852281311678	20	0	1	74.9149301931262
15-Nov-2023 21:15:54	15-Nov-2023 21:15:55	Fish	Single small fish	0	1.600256390338	21	0	1	64.9065735936165
15-Nov-2023 21:25:49	15-Nov-2023 21:25:49	Fish	Single small fish	0	1.69078390342782	21	0	1	68.8478043675423
15-Nov-2023 21:26:47	15-Nov-2023 21:26:47	Fish	Single small fish	0	1.61229728982345	21	0	1	68.0827924706897
15-Nov-2023 21:49:52	15-Nov-2023 21:49:52	Fish	Single small fish	0	1.54157409568338	21	0	1	62.5419381260872
15-Nov-2023 22:38:51	15-Nov-2023 22:38:51	Fish	Single small fish fighting the current	0	1.13690987626908	22	0	1	49.0397027134895
15-Nov-2023 23:26:48	15-Nov-2023 23:26:56	Fish	Very small fish swimming around	0	-0.203526008883153	23	0	0	0
15-Nov-2023 23:30:47	15-Nov-2023 23:30:48	Fish	Very small, swims and turns	0	-0.344203155757436	23	0	0	0
15-Nov-2023 23:59:51	15-Nov-2023 23:59:53	Fish	Very small fish swimming around	0	-0.694772862582194	23	0	0	0
16-Nov-2023 00:14:49	16-Nov-2023 00:14:50	Fish	Small fish	0	-1.30418017407958	0	0	1	56.751666367054
16-Nov-2023 00:21:54	16-Nov-2023 00:21:56	Fish	Small fish	0	-1.25349735782759	0	0	1	53.016429245472
16-Nov-2023 00:22:51	16-Nov-2023 00:22:52	Fish	Small fish	0	-1.2632438915843	0	0	1	53.2762530446053
16-Nov-2023 00:37:50	16-Nov-2023 00:37:51	Fish	Small fish	0	-1.29295710705246	0	0	1	55.2949479222298
16-Nov-2023 00:43:47	16-Nov-2023 00:43:49	Fish	Very small fish swimming around	0	-1.29408289054528	0	0	1	56.0136750340462
16-Nov-2023 00:45:51	16-Nov-2023 00:45:51	Fish	Small (forage fish)	0	-1.25926136842209	0	0	1	54.6093180775642
16-Nov-2023 01:13:54	16-Nov-2023 01:13:54	Fish	Small (forage fish)	0	-1.37157416658105	1	0	1	60.4671147465706
16-Nov-2023 01:14:54	16-Nov-2023 01:14:55	Fish	Small (forage fish)	0	-1.40070602337222	1	0	1	60.2195429264522
16-Nov-2023 01:15:53	16-Nov-2023 01:15:54	Fish	Small (forage fish)	0	-1.39677134737014	1	0	1	59.1724722819813
16-Nov-2023 01:23:54	16-Nov-2023 01:23:55	Fish	Small (forage fish)	0	-1.48311743979374	1	0	1	62.485833466053
16-Nov-2023 01:46:55	16-Nov-2023 01:46:55	Fish	Small, only in a single frame	0	-1.57544154359397	1	0	1	66.8191292881966
16-Nov-2023 01:57:55	16-Nov-2023 01:57:56	Fish	Small, only in a single frame	0	-1.64486095680964	1	0	1	68.7165358662605
16-Nov-2023 02:20:56	16-Nov-2023 02:20:56	Fish	Small fish	0	-1.79680032939186	2	0	1	75.850794914316
16-Nov-2023 02:52:50	16-Nov-2023 02:52:51	Fish	Small fish	0	-1.86185853087495	2	0	1	79.7151381120086
16-Nov-2023 03:01:50	16-Nov-2023 03:01:50	Fish	Forage fish (sp. unidentified)	0	-1.92340922691692	3	0	1	81.2139135599136
16-Nov-2023 03:02:56	16-Nov-2023 03:02:57	Fish	Forage fish near rotor	0	-1.81645983668184	3	0	1	77.2961154900491
16-Nov-2023 03:09:55	16-Nov-2023 03:09:56	Fish	Forage fish near rotor	0	-2.08570114989746	3	0	1	83.1768227893798
16-Nov-2023 03:56:55	16-Nov-2023 03:56:55	Fish	Small fish	0	-1.89560789452664	3	0	1	83.3197504281998
16-Nov-2023 03:59:53	16-Nov-2023 03:59:53	Fish	Small fish	0	-1.85527310776988	3	0	1	78.2019669063389
16-Nov-2023 04:28:54	16-Nov-2023 04:28:55	Fish	Small fish	0	-1.66629137638834	4	0	1	69.7313883148134
16-Nov-2023 05:57:53	16-Nov-2023 05:57:53	Fish	Small fish	0	-0.633665416697654	5	0	0	0
16-Nov-2023 06:21:49	16-Nov-2023 06:21:49	Fish	Small fish	0	-0.34133699165009	6	0	0	0
16-Nov-2023 06:33:52	16-Nov-2023 06:33:58	Fish	Small (hardly visible) swims around rotor a bit	0	-0.313364502294812	6	0	0	0
16-Nov-2023 06:55:50	16-Nov-2023 06:55:56	Fish	Small (hardly visible) swims around rotor a bit	0	-0.173955865374183	6	0	0	0
16-Nov-2023 07:03:05	16-Nov-2023 07:03:13	Fish	Small fish "exploring" the base of the rotor	0	-0.197926056562512	7	1	0	0
16-Nov-2023 07:03:53	16-Nov-2023 07:03:58	Fish	Small, on blade, hard to see before it swims off	0	-0.199143618179461	7	1	0	0
16-Nov-2023 07:15:12	16-Nov-2023 07:15:16	Fish	Small fish, hard to resolve	0	-0.253352884945032	7	1	0	0
16-Nov-2023 07:15:55	16-Nov-2023 07:15:58	Fish	Small fish, hard to resolve	0	-0.273905226361824	7	1	0	0
16-Nov-2023 07:20:59	16-Nov-2023 07:21:22	FishSch	School above rotor near surface	0	-0.26187838428071	7	1	0	0
16-Nov-2023 08:50:16	16-Nov-2023 08:50:45	Bird	Cormorant	0	0.284570761526328	8	1	0	0
16-Nov-2023 08:51:03	16-Nov-2023 08:51:28	Bird	Cormorant	0	0.257760439935899	8	1	0	0
16-Nov-2023 08:51:46	16-Nov-2023 08:52:13	Bird	Cormorant	0	0.210026595723736	8	1	0	0
16-Nov-2023 09:53:58	16-Nov-2023 09:54:01	Bird	Pigeon guillemot	0	0.24452085498722	9	1	0	0
16-Nov-2023 11:02:54	16-Nov-2023 11:03:15	Fish	Fish, swims up to rotor from far away	0	0.117848423566952	11	1	0	0
16-Nov-2023 12:56:43	16-Nov-2023 12:57:17	FishSch	Fish school up above rotor	0	-0.159482379352708	12	1	0	0
16-Nov-2023 14:30:05	16-Nov-2023 14:30:08	Bird	Cormorant	0	0.0300882438272191	14	1	0	0
16-Nov-2023 18:16:55	16-Nov-2023 18:16:56	Fish	Possible snailfish or gunnel (relatively small) swims between rotor and camera	0	1.09669440618119	18	0	1	45.3459694981575
16-Nov-2023 18:51:58	16-Nov-2023 18:51:58	Fish	Sculpin near camera	0	1.31672077811846	18	0	1	55.5575850605965
16-Nov-2023 18:53:02	16-Nov-2023 18:53:02	Fish	Small fish	0	1.32575759935024	18	0	1	55.5232159671236
16-Nov-2023 21:04:59	16-Nov-2023 21:04:59	Fish	Small fish near camera	0	1.78257025657062	21	0	1	70.6544955558464
16-Nov-2023 21:21:01	16-Nov-2023 21:21:01	Fish	Small fish	0	1.7425909157634	21	0	1	72.4686003886163
16-Nov-2023 21:22:59	16-Nov-2023 21:23:00	Fish	Small fish	0	1.84520724837034	21	0	1	70.6645823560655
16-Nov-2023 22:40:03	16-Nov-2023 22:40:03	Fish	Small fish	0	1.3759213859979	22	0	1	55.3837903454655
16-Nov-2023 22:44:02	16-Nov-2023 22:44:03	Fish	Small fish approaches moving rotor, either evades or passively misses it	0	1.33229459838198	22	0	1	53.182927335872
16-Nov-2023 22:52:56	16-Nov-2023 22:52:56	Fish	Small fish	0	1.24126481519942	22	0	1	52.2871175994639
17-Nov-2023 18:03:23	17-Nov-2023 18:03:24	Fish	Small fish	0	0.395337775292031	18	0	0	0
17-Nov-2023 18:37:38	17-Nov-2023 18:37:39	Fish	Small fish	0	0.847212386839072	18	0	0	0
17-Nov-2023 18:42:38	17-Nov-2023 18:58:45	Fish	Snailfish on blade for more than 15 minutes (estimated 15+ cm)	0	0.883959162085128	18	0	0	0
17-Nov-2023 18:46:38	17-Nov-2023 18:46:45	Fish	Snailfish still on blade, but another small fish swims by	0	0.857232229877904	18	0	0	0
17-Nov-2023 19:23:43	17-Nov-2023 19:23:43	Fish	Small fish	0	1.20132674615987	19	0	1	49.6196845173836
17-Nov-2023 19:26:45	17-Nov-2023 19:26:45	Fish	Small fish	0	1.18199219019816	19	0	1	49.6450567098915
17-Nov-2023 19:26:45	17-Nov-2023 19:26:45	Fish	Small fish (image counted twice because image has two fish	0	1.18199219019816	19	0	1	49.6450567098915
17-Nov-2023 19:46:44	17-Nov-2023 19:46:46	Fish	Small fish	0	1.35275773200251	19	0	1	53.523506321868
17-Nov-2023 20:14:45	17-Nov-2023 20:14:45	Fish	Small fish	0	1.42552716417733	20	0	1	58.1373748476388
17-Nov-2023 23:19:46	17-Nov-2023 23:19:46	Fish	Small fish	0	1.29662166941757	23	0	1	55.0219741268236
18-Nov-2023 03:13:46	18-Nov-2023 03:13:47	Fish	Small fish	0	-1.40389042793764	3	0	1	63.0888417363167
18-Nov-2023 10:12:47	18-Nov-2023 10:14:38	Fish	Small fish swimming around rotor, sometimes leaves field of view and returns	0	-0.105556160675721	10	1	0	0
