# Supplementary material for: Observations of marine animal interactions with a small tidal turbine
Source: PLoS One. 2026 Jan 14;21(1):e0338376. doi: 10.1371/journal.pone.0338376 (PMC12803451; doi:10.1371/journal.pone.0338376)
Supplement: S2 Event Data — Events.zip contains CSV files listing the start time, end time, animal class, flow speed, and ambient light conditions for each annotated event. Qualitative notes on animal species and behavior are also included. (ZIP) [file pone.0338376.s002.zip › Data Subset 2.csv]

StartTime	EndTime	Class	Notes	HasHighFrameRate	U	Hour	IsLight	TurbineOperational	TurbineRPM
26-Jan-2024 09:44:45	26-Jan-2024 09:44:46	Bird	Pigeon guillemot	0	0.175446285563923	9	1	0	0
26-Jan-2024 12:02:52	26-Jan-2024 12:02:54	Bird	Pigeon guillemot, lands on picks at rotor	0	-0.191881476354664	12	1	0	0
26-Jan-2024 12:03:40	26-Jan-2024 12:03:41	Bird	Pigeon guillemot diving in background	0	-0.192578062173374	12	1	0	0
26-Jan-2024 15:27:37	26-Jan-2024 15:27:37	Bird	Cormorant near camera	0	0.299970849311553	15	1	0	0
26-Jan-2024 15:31:15	26-Jan-2024 15:31:33	Bird	Cormorant near camera	0	0.322782690927287	15	1	0	0
26-Jan-2024 15:32:20	26-Jan-2024 15:32:20	Bird	Cormorant near camera	0	0.307487441605243	15	1	0	0
26-Jan-2024 15:33:05	26-Jan-2024 15:33:08	Bird	Cormorant near camera	0	0.310314487611181	15	1	0	0
26-Jan-2024 15:33:49	26-Jan-2024 15:33:52	Bird	Cormorant near camera	0	0.314704723316173	15	1	0	0
26-Jan-2024 15:34:41	26-Jan-2024 15:34:45	Bird	Cormorant near camera	0	0.323473755426281	15	1	0	0
26-Jan-2024 15:35:32	26-Jan-2024 15:35:34	Bird	Cormorant near camera, captures a small sculpin	0	0.332662065868231	15	1	0	0
26-Jan-2024 15:36:09	26-Jan-2024 15:36:14	Bird	Cormorant near camera	0	0.339761872329352	15	1	0	0
26-Jan-2024 15:36:23	26-Jan-2024 15:36:24	Bird	Cormorant behind rotor returning to surface	0	0.341971928815304	15	1	0	0
26-Jan-2024 15:37:33	26-Jan-2024 15:37:37	Bird	Cormorant near camera	0	0.355142944614709	15	1	0	0
26-Jan-2024 15:38:13	26-Jan-2024 15:38:13	Bird	Cormorant near camera	0	0.362146061104569	15	1	0	0
26-Jan-2024 15:40:05	26-Jan-2024 15:40:05	Bird	Cormorant behind rotor returning to surface	0	0.383756598716948	15	1	0	0
26-Jan-2024 15:42:37	26-Jan-2024 15:42:37	Bird	Cormorant swimming to surface between AMP and Lander	0	0.450635682803362	15	1	0	0
26-Jan-2024 15:46:26	26-Jan-2024 15:46:27	Bird	Cormorant behind rotor returning to surface	0	0.433989603655932	15	1	0	0
26-Jan-2024 15:49:42	26-Jan-2024 15:49:44	Bird	Cormorant diving down away from Turbine Lander	0	0.412812901548817	15	1	0	0
26-Jan-2024 15:50:17	26-Jan-2024 15:50:17	Bird	Cormorant near camera	0	0.423481171597848	15	1	0	0
26-Jan-2024 15:51:11	26-Jan-2024 15:51:14	Bird	Cormorant near camera camera then to surface by swimming through the rotor	0	0.463318739720702	15	1	0	0
26-Jan-2024 15:53:09	26-Jan-2024 15:53:11	Bird	Cormorant	0	0.46896737762019	15	1	0	0
26-Jan-2024 16:08:42	26-Jan-2024 16:08:43	Bird	Cormorant near camera	0	0.455842109908732	16	1	0	0
26-Jan-2024 16:09:22	26-Jan-2024 16:09:24	Bird	Cormorant dives down between rotor blade and shaft	0	0.454604176674674	16	1	0	0
26-Jan-2024 16:09:51	26-Jan-2024 16:09:52	Bird	Cormorant	0	0.453696225591714	16	1	0	0
26-Jan-2024 16:11:34	26-Jan-2024 16:11:35	Bird	Cormorant	0	0.456685207327167	16	1	0	0
26-Jan-2024 16:11:58	26-Jan-2024 16:11:59	Bird	Cormorant	0	0.468345641177084	16	1	0	0
26-Jan-2024 16:12:53	26-Jan-2024 16:12:54	Bird	Cormorant	0	0.433466399072502	16	1	0	0
26-Jan-2024 16:14:57	26-Jan-2024 16:14:59	Bird	Cormorant	0	0.450700364504461	16	1	0	0
26-Jan-2024 16:15:38	26-Jan-2024 16:15:38	Bird	Cormorant	0	0.454850375866571	16	1	0	0
27-Jan-2024 08:00:47	27-Jan-2024 08:02:15	Fish	Small fish	0	0.50312601638644	8	1	0	0
27-Jan-2024 08:09:15	27-Jan-2024 08:09:17	Fish	Small fish	0	0.536692104560948	8	1	0	0
27-Jan-2024 09:15:08	27-Jan-2024 09:15:40	Fish	Small fish around rotor	0	0.343723854948374	9	1	0	0
27-Jan-2024 09:19:21	27-Jan-2024 09:19:23	Fish	Small fish	0	0.366220639165699	9	1	0	0
27-Jan-2024 09:32:03	27-Jan-2024 09:34:05	Fish	Small fish	0	0.428036404458765	9	1	0	0
27-Jan-2024 12:27:36	27-Jan-2024 12:27:40	Fish	Small fish	0	-0.207711100558385	12	1	0	0
27-Jan-2024 14:38:25	27-Jan-2024 14:38:29	Bird	Pigeon guillemot swoops down near rotor	0	-0.15388843953518	14	1	0	0
27-Jan-2024 15:07:35	27-Jan-2024 15:07:45	Fish	Small fish	0	-0.0335927341951323	15	1	0	0
27-Jan-2024 15:12:03	27-Jan-2024 15:12:06	Seal	Seal swims toward AMP along side of rotor	0	0.0481728659370737	15	1	0	0
27-Jan-2024 15:21:23	27-Jan-2024 15:22:04	Fish	Small Fish	0	0.0598239822308056	15	1	0	0
28-Jan-2024 08:46:07	28-Jan-2024 08:46:10	Fish	Small fish near rotor	1	0.467050564066126	8	1	0	0
28-Jan-2024 09:04:50	28-Jan-2024 09:04:53	Fish	Small fish	0	0.570436324797777	9	1	0	0
28-Jan-2024 11:13:36	28-Jan-2024 11:13:37	Bird	Cormorant swimming to surface	0	0.270461502897825	11	1	0	0
28-Jan-2024 11:13:58	28-Jan-2024 11:14:00	Bird	Cormorant swims through rotor on way down	0	0.272283961505269	11	1	0	0
28-Jan-2024 11:16:44	28-Jan-2024 11:18:07	Bird	Cormorant near camera	0	0.260182383298226	11	1	0	0
28-Jan-2024 11:19:28	28-Jan-2024 11:19:32	Bird	Cormorant near camera	0	0.252817648664795	11	1	0	0
28-Jan-2024 11:24:20	28-Jan-2024 11:25:35	Bird	Cormorant near camera	0	0.180640955496147	11	1	0	0
28-Jan-2024 15:32:27	28-Jan-2024 15:32:47	Bird	Cormorant dives between AMP and rotor, foraging around the foundation, then back up	0	-0.163955588041144	15	1	0	0
28-Jan-2024 15:33:57	28-Jan-2024 15:33:57	Bird	Cormorant	0	-0.178457814169045	15	1	0	0
28-Jan-2024 15:34:48	28-Jan-2024 15:34:50	Bird	Cormorant diving clearly swims around rotor to avoid it	0	-0.173765861950849	15	1	0	0
28-Jan-2024 15:35:20	28-Jan-2024 15:35:20	Bird	Cormorant near camera	0	-0.169855449534349	15	1	0	0
28-Jan-2024 15:36:24	28-Jan-2024 15:36:36	Bird	Pigeon guillemot diving near rotor, seen again ten seconds later and presumed to be the same event.	0	-0.160804371924045	15	1	0	0
28-Jan-2024 15:37:33	28-Jan-2024 15:37:41	Bird	Cormorant diving and foraging	0	-0.152146145198026	15	1	0	0
28-Jan-2024 15:39:30	28-Jan-2024 15:40:01	Bird	Cormorant, includes dive down and back up	0	-0.135269718735453	15	1	0	0
28-Jan-2024 15:40:25	28-Jan-2024 15:40:57	Bird	Cormorant, includes dive down and back up	0	-0.102471789584224	15	1	0	0
28-Jan-2024 15:42:00	28-Jan-2024 15:42:01	Bird	Cormorant	0	-0.131281026668609	15	1	0	0
28-Jan-2024 15:42:34	28-Jan-2024 15:42:37	Bird	Cormorant near camera	0	-0.0837048969355686	15	1	0	0
28-Jan-2024 15:43:34	28-Jan-2024 15:43:37	Bird	Cormorant dives, avoiding rotor	0	-0.0678067044680225	15	1	0	0
28-Jan-2024 15:44:15	28-Jan-2024 15:44:19	Bird	Cormorant dives	0	-0.0806361395779325	15	1	0	0
28-Jan-2024 15:45:25	28-Jan-2024 15:45:27	Bird	Cormorant dives	0	-0.0804815657048984	15	1	0	0
28-Jan-2024 16:44:09	28-Jan-2024 16:44:15	Fish	Small fish checks out shaft then swims away	0	0.200053055358407	16	1	0	0
29-Jan-2024 07:38:05	29-Jan-2024 07:38:10	Fish	Small fish, likely the same one from the prior sequence	0	0.174886206616757	7	1	0	0
29-Jan-2024 07:46:19	29-Jan-2024 07:46:20	Bird	Cormorant	0	0.201964177581084	7	1	0	0
29-Jan-2024 07:47:47	29-Jan-2024 07:47:53	Bird	Cormorant near camera	0	0.208026203443468	7	1	0	0
29-Jan-2024 07:48:37	29-Jan-2024 07:48:37	Bird	Cormorant	0	0.211173768032124	7	1	0	0
29-Jan-2024 07:49:00	29-Jan-2024 07:49:39	Bird	Cormorant, divers between AMP and Lander, likely foraging near foundation	0	0.214022250350333	7	1	0	0
29-Jan-2024 07:49:57	29-Jan-2024 07:49:57	Bird	Cormorant diving to side of rotor/LAMP	0	0.216535814112608	7	1	0	0
29-Jan-2024 08:01:28	29-Jan-2024 08:01:40	Fish	Small fish	0	0.212305914084119	8	1	0	0
29-Jan-2024 08:03:52	29-Jan-2024 08:03:57	Fish	Small fish	0	0.262389879625219	8	1	0	0
29-Jan-2024 08:11:01	29-Jan-2024 08:12:21	Fish	Small fish	1	0.219144690631918	8	1	0	0
29-Jan-2024 08:12:22	29-Jan-2024 08:13:06	Fish	Small fish, overlaps with prior fish but second one show up. It appears to leave when chased off by a kelp crab	0	0.228441496866245	8	1	0	0
29-Jan-2024 08:14:26	29-Jan-2024 08:14:35	Fish	Small fish (different than the prior sequence)	0	0.26960539843021	8	1	0	0
29-Jan-2024 08:18:24	29-Jan-2024 08:19:05	Fish	Small fish	0	0.255925685444863	8	1	0	0
29-Jan-2024 08:33:19	29-Jan-2024 08:33:29	Fish	Small fish	0	0.281719173493312	8	1	0	0
29-Jan-2024 11:00:14	29-Jan-2024 11:00:17	Fish	Small fish	0	0.728433759793808	11	1	0	0
29-Jan-2024 12:07:20	29-Jan-2024 12:07:39	Fish	Small fish	0	0.0925790881112638	12	1	0	0
29-Jan-2024 12:11:52	29-Jan-2024 12:11:54	Bird	Pigeon guillemot swimming above top of rotor	0	0.0460471014580894	12	1	0	0
29-Jan-2024 12:24:22	29-Jan-2024 12:24:27	Fish	Small fish	0	-0.236252214196797	12	1	0	0
29-Jan-2024 12:42:11	29-Jan-2024 12:42:16	Fish	Fish (medium size), sculpin (species?)	0	-0.210182233433303	12	1	0	0
29-Jan-2024 14:01:44	29-Jan-2024 14:01:50	Fish	Small fish	0	-0.173092808736901	14	1	0	0
29-Jan-2024 14:02:38	29-Jan-2024 14:02:42	Fish	Small fish	0	-0.18046025269044	14	1	0	0
29-Jan-2024 14:05:26	29-Jan-2024 14:05:27	Fish	Medium fish on top of rotor, but not easy to see	0	-0.184685917620093	14	1	0	0
29-Jan-2024 14:17:03	29-Jan-2024 14:17:17	Fish	Small fish visits rotor then swims away	0	-0.157003042286079	14	1	0	0
29-Jan-2024 15:18:50	29-Jan-2024 15:19:07	Fish	Small fish, inidentifiable as fish without video	0	-0.12213051830277	15	1	0	0
30-Jan-2024 07:47:38	30-Jan-2024 07:47:43	Fish	Small fish	0	0.21982135845596	7	1	0	0
30-Jan-2024 07:50:17	30-Jan-2024 07:50:27	Fish	Small fish	0	0.256112114183528	7	1	0	0
30-Jan-2024 08:09:19	30-Jan-2024 08:09:32	Fish	Small fish near rotor	0	0.213609507784709	8	1	0	0
30-Jan-2024 08:22:45	30-Jan-2024 08:22:48	Fish	Couple of small fish that swim around and hang out on turbine	0	0.206817070639807	8	1	0	0
30-Jan-2024 08:40:55	30-Jan-2024 08:40:56	Bird	Pigeon guillemot	0	0.211146931859006	8	1	0	0
30-Jan-2024 09:02:57	30-Jan-2024 09:02:57	Bird	Bird, species unclear because occluding camera	0	0.248748098531474	9	1	0	0
30-Jan-2024 09:04:44	30-Jan-2024 09:04:51	Bird	Cormorant near camera	0	0.229956250669214	9	1	0	0
30-Jan-2024 13:19:41	30-Jan-2024 13:19:47	Bird	Pigeon guillemot, swooping dive	0	-0.114297600800846	13	1	0	0
30-Jan-2024 13:38:15	30-Jan-2024 13:38:15	Bird	Cormorant near camera	0	0.0573737757563077	13	1	0	0
30-Jan-2024 13:59:11	30-Jan-2024 13:59:11	Bird	Cormorant with a sculpin	0	0.0630148838689366	13	1	0	0
30-Jan-2024 14:00:41	30-Jan-2024 14:00:42	Bird	Cormorant	0	0.0764656722883859	14	1	0	0
30-Jan-2024 14:01:21	30-Jan-2024 14:01:26	Bird	Cormorant	0	0.021882407315347	14	1	0	0
30-Jan-2024 14:02:40	30-Jan-2024 14:02:42	Bird	Cormorant diving behind turbine	0	-0.209036308423661	14	1	0	0
30-Jan-2024 14:03:17	30-Jan-2024 14:03:20	Bird	Cormorant	0	-0.272054773900983	14	1	0	0
30-Jan-2024 14:05:35	30-Jan-2024 14:05:46	Bird	Cormorant dives down and faces the camera	0	-0.263263418637657	14	1	0	0
30-Jan-2024 17:03:27	30-Jan-2024 17:03:29	Bird	Cormorant	0	-0.0527063246096387	17	1	0	0
30-Jan-2024 17:04:23	30-Jan-2024 17:04:24	Bird	Cormorant	0	-0.0849746200439889	17	1	0	0
30-Jan-2024 17:08:29	30-Jan-2024 17:08:29	Bird	Cormorant	0	-0.10608431989968	17	1	0	0
30-Jan-2024 17:10:39	30-Jan-2024 17:10:42	Bird	Cormorant	0	-0.115174995978054	17	1	0	0
30-Jan-2024 17:11:13	30-Jan-2024 17:11:20	Bird	Cormorant	0	-0.128069090649868	17	1	0	0
30-Jan-2024 17:12:19	30-Jan-2024 17:12:20	Bird	Cormorant with prey	0	-0.134978589376329	17	1	0	0
30-Jan-2024 17:13:17	30-Jan-2024 17:13:19	Bird	Cormorant	0	-0.101538447812502	17	1	0	0
31-Jan-2024 08:14:05	31-Jan-2024 08:14:06	Bird	Cormorant near camera	1	0.1647795188774	8	1	0	0
31-Jan-2024 08:14:25	31-Jan-2024 08:14:30	Bird	Cormorant dives straight to AMP to forage	1	0.149214738712555	8	1	0	0
31-Jan-2024 08:16:14	31-Jan-2024 08:16:17	Bird	Cormorant	0	0.127989963186637	8	1	0	0
31-Jan-2024 08:17:04	31-Jan-2024 08:17:08	Bird	Cormorant	0	0.129327094509752	8	1	0	0
31-Jan-2024 12:26:50	31-Jan-2024 12:26:51	Bird	Cormorant with prey	1	0.660715780550333	12	1	0	0
31-Jan-2024 12:27:52	31-Jan-2024 12:27:54	Bird	Cormorant	1	0.668861409221769	12	1	0	0
31-Jan-2024 12:30:29	31-Jan-2024 12:30:29	Bird	Cormorant	1	0.66544723503146	12	1	0	0
31-Jan-2024 12:35:25	31-Jan-2024 12:35:25	Bird	Cormorant	1	0.666573813285586	12	1	0	0
31-Jan-2024 12:40:04	31-Jan-2024 12:40:06	Bird	Cormorant	1	0.664270347154744	12	1	0	0
31-Jan-2024 12:43:12	31-Jan-2024 12:43:12	Bird	Cormorant	0	0.619201431344652	12	1	0	0
31-Jan-2024 12:44:08	31-Jan-2024 12:44:10	Bird	Cormorant	1	0.601365121489576	12	1	0	0
31-Jan-2024 13:56:36	31-Jan-2024 13:56:43	Fish	Counted as a fish, but really a mullosk. Hooded nudibranch (Melibe leonina)	1	-0.065729598314179	13	1	0	0
31-Jan-2024 16:06:00	31-Jan-2024 16:06:03	Bird	Pigeon guillemot	1	-0.0758875328609131	16	1	0	0
31-Jan-2024 16:12:59	31-Jan-2024 16:12:59	Bird	Cormorant	1	-0.0804460640975272	16	1	0	0
31-Jan-2024 16:22:35	31-Jan-2024 16:22:40	Seal	Seal to right of rotor	1	-0.159157970351204	16	1	0	0
31-Jan-2024 16:24:51	31-Jan-2024 16:26:06	Seal	Event has two seals in it	1	-0.222509702006734	16	1	0	0
31-Jan-2024 16:24:51	31-Jan-2024 16:26:06	Seal	Same event as above, noted twice to capture that there are two seals	1	-0.222509702006734	16	1	0	0
31-Jan-2024 17:22:23	31-Jan-2024 17:22:48	Fish	Sculpin on camera	1	-0.115758989576914	17	1	0	0
01-Feb-2024 08:07:32	01-Feb-2024 08:07:37	Fish	Sculpin on camera	1	0.229692619588095	8	1	0	0
01-Feb-2024 09:03:03	01-Feb-2024 09:03:08	Fish	Small fish	0	0.338397318504781	9	1	0	0
01-Feb-2024 09:24:24	01-Feb-2024 09:24:26	Fish	Small fish	0	0.428458326941711	9	1	0	0
01-Feb-2024 15:52:57	01-Feb-2024 15:52:57	Fish	Medium fish around the base of the rotor	1	0.0760734835231208	15	1	0	0
01-Feb-2024 16:05:11	01-Feb-2024 16:05:13	Bird	Cormorant	0	-0.0280404429385556	16	1	0	0
02-Feb-2024 07:31:12	02-Feb-2024 07:31:15	Fish	Small fish	0	-0.236827092322287	7	1	0	0
02-Feb-2024 08:10:06	02-Feb-2024 08:12:58	Fish	Small fish on rotor blade, hard to see	1	0.259747508060294	8	1	0	0
02-Feb-2024 08:13:04	02-Feb-2024 08:13:05	Fish	Small fish	1	0.311241042502611	8	1	0	0
02-Feb-2024 08:19:02	02-Feb-2024 08:19:04	Fish	Small fish on top of rotor	1	0.315929000511811	8	1	0	0
02-Feb-2024 08:19:33	02-Feb-2024 08:19:35	Fish	Small fish	1	0.313295966796439	8	1	0	0
02-Feb-2024 08:19:55	02-Feb-2024 08:42:42	Fish	Small fish on blade, moves around some before moving off	1	0.350511286619123	8	1	0	0
02-Feb-2024 08:28:32	02-Feb-2024 08:28:32	Fish	Small fish	1	0.321103854322673	8	1	0	0
02-Feb-2024 08:41:56	02-Feb-2024 08:41:59	Fish	Small fish	1	0.370420560651231	8	1	0	0
02-Feb-2024 08:42:00	02-Feb-2024 08:42:48	Fish	Small fish	1	0.375124353247603	8	1	0	0
02-Feb-2024 08:46:48	02-Feb-2024 08:49:22	Fish	Small fish on blade	1	0.383424055400346	8	1	0	0
02-Feb-2024 08:46:53	02-Feb-2024 08:49:25	Fish	Small fish	1	0.383704965198091	8	1	0	0
02-Feb-2024 08:54:56	02-Feb-2024 08:55:01	Fish	Small fish	0	0.21240018214018	8	1	0	0
02-Feb-2024 09:57:15	02-Feb-2024 09:57:16	Fish	Small fish	1	0.655135043821129	9	1	0	0
02-Feb-2024 10:25:17	02-Feb-2024 10:25:50	Fish	Small fish	1	0.807895571232594	10	1	0	0
02-Feb-2024 15:41:06	02-Feb-2024 15:43:21	Fish	Small fish	0	0.136136268355426	15	1	0	0
02-Feb-2024 15:51:23	02-Feb-2024 15:54:27	Fish	Small fish	1	0.161459505836963	15	1	0	0
02-Feb-2024 15:51:23	02-Feb-2024 15:54:27	Fish	Small fish	1	0.161459505836963	15	1	0	0
02-Feb-2024 15:51:23	02-Feb-2024 15:54:27	Fish	Small fish	1	0.161459505836963	15	1	0	0
02-Feb-2024 16:01:15	02-Feb-2024 16:01:19	Fish	Small fish	1	0.164166381790559	16	1	0	0
02-Feb-2024 16:11:30	02-Feb-2024 16:11:31	Fish	Small fish	0	0.175963184631514	16	1	0	0
02-Feb-2024 16:28:35	02-Feb-2024 16:28:41	Fish	Small fish near cameras	1	0.0841370590500131	16	1	0	0
02-Feb-2024 16:51:35	02-Feb-2024 16:51:51	Fish	Small fish on blade	1	-0.27947287514813	16	1	0	0
02-Feb-2024 16:54:29	02-Feb-2024 16:54:33	Seal	Seal near base of Lander	0	-0.268250287509464	16	1	0	0
02-Feb-2024 16:54:33	02-Feb-2024 16:54:34	Seal	Seal near seabed	1	-0.268127592706085	16	1	0	0
02-Feb-2024 17:21:13	02-Feb-2024 17:24:50	Fish	Small fish near rotor	0	-0.372261579881843	17	1	0	0
02-Feb-2024 17:28:29	02-Feb-2024 17:29:33	Fish	Fish, medium size	0	-0.384610504664605	17	1	0	0
03-Feb-2024 07:38:23	03-Feb-2024 07:40:13	Fish	Small fish picking at rotor blade before moving to seabed	0	-0.114531110066714	7	1	0	0
03-Feb-2024 08:20:00	03-Feb-2024 08:26:24	Fish	Small fish near bottom right blade. nothing exciting	0	0.113808149706378	8	1	0	0
03-Feb-2024 08:35:28	03-Feb-2024 08:35:28	Fish	Small fish leaves end plate of rotor, two frames	0	0.118775423353093	8	1	0	0
03-Feb-2024 08:37:07	03-Feb-2024 08:37:07	Fish	Small fish leaves rotor	0	0.109348080964707	8	1	0	0
03-Feb-2024 16:07:35	03-Feb-2024 16:07:38	Seal	Seal swims under rotor	1	0.523302755717179	16	1	0	0
04-Feb-2024 07:53:15	04-Feb-2024 07:55:22	Fish	Small fish on/around strut	0	0.0385377231626831	7	1	0	0
04-Feb-2024 08:02:32	04-Feb-2024 08:05:24	Fish	Small fish, near rotor and leaves	0	-0.0875027870754353	8	1	0	0
04-Feb-2024 08:13:12	04-Feb-2024 08:14:27	Fish	Small fish, bottom front rotor/strut	0	-0.0612753620731177	8	1	0	0
04-Feb-2024 08:17:28	04-Feb-2024 08:17:31	Fish	Sculpin near camera	0	-0.0937577511561976	8	1	0	0
04-Feb-2024 08:22:55	04-Feb-2024 08:22:57	Fish	Small fish	0	-0.0415992722774501	8	1	0	0
04-Feb-2024 08:29:55	04-Feb-2024 08:30:13	Fish	Small fish	0	-0.0370448205283332	8	1	0	0
04-Feb-2024 08:35:39	04-Feb-2024 08:35:50	Fish	Small fish	0	0.0524571376152745	8	1	0	0
04-Feb-2024 08:37:23	04-Feb-2024 08:40:04	Fish	Small fish	0	-0.00889173765584814	8	1	0	0
04-Feb-2024 08:41:23	04-Feb-2024 08:41:28	Fish	Small fish	0	0.022954859312166	8	1	0	0
04-Feb-2024 08:44:14	04-Feb-2024 08:45:09	Fish	Small fish	0	0.0261318925424904	8	1	0	0
04-Feb-2024 08:46:27	04-Feb-2024 08:47:03	Fish	Small fish	0	0.0325287798701721	8	1	0	0
04-Feb-2024 08:58:59	04-Feb-2024 08:59:00	Fish	Small fish	0	0.074056663267921	8	1	0	0
04-Feb-2024 09:00:07	04-Feb-2024 09:01:12	Fish	Small fish	0	0.0496696862754938	9	1	0	0
04-Feb-2024 09:05:02	04-Feb-2024 09:05:04	Fish	Small fish	0	0.0800988052867327	9	1	0	0
04-Feb-2024 09:06:43	04-Feb-2024 09:06:44	Fish	Small fish	0	0.0847323740995272	9	1	0	0
04-Feb-2024 09:07:34	04-Feb-2024 09:07:36	Bird	Cormorant	1	0.0871118365801775	9	1	0	0
04-Feb-2024 09:18:35	04-Feb-2024 09:19:20	Fish	Small fish	0	0.152489481482573	9	1	0	0
04-Feb-2024 09:21:17	04-Feb-2024 09:21:19	Fish	Small fish	0	0.160976791317101	9	1	0	0
04-Feb-2024 09:27:24	04-Feb-2024 09:28:10	Fish	Small fish	0	0.198527912549301	9	1	0	0
04-Feb-2024 10:12:55	04-Feb-2024 10:26:39	Fish	Small fish on balde	0	0.699945668934121	10	1	0	0
04-Feb-2024 10:34:33	04-Feb-2024 10:35:05	Fish	Small fish	0	0.595788073960932	10	1	0	0
04-Feb-2024 17:15:33	04-Feb-2024 17:15:33	Fish	Sculpin near camera	0	0.198519987921236	17	1	0	0
04-Feb-2024 17:27:09	04-Feb-2024 17:27:24	Fish	Sculpin near camera	0	0.080314095878156	17	1	0	0
05-Feb-2024 08:43:25	05-Feb-2024 08:43:26	Bird	Cormorant	1	0.049927483262611	8	1	0	0
05-Feb-2024 08:44:34	05-Feb-2024 08:44:34	Bird	Cormorant	1	0.0641787920025101	8	1	0	0
05-Feb-2024 08:46:49	05-Feb-2024 08:46:49	Bird	Cormorant	1	0.0816822165421015	8	1	0	0
05-Feb-2024 08:49:07	05-Feb-2024 08:49:08	Bird	Cormorant with prey	1	0.077374945308172	8	1	0	0
05-Feb-2024 08:49:45	05-Feb-2024 08:49:56	Bird	Cormorant	1	0.076014212954108	8	1	0	0
05-Feb-2024 08:50:16	05-Feb-2024 08:50:57	Bird	Cormorant	1	0.0555332922852157	8	1	0	0
05-Feb-2024 08:51:15	05-Feb-2024 08:51:48	Bird	Cormorant	1	0.0483675375347736	8	1	0	0
05-Feb-2024 08:52:14	05-Feb-2024 08:52:41	Bird	Cormorant	1	0.00412043561515485	8	1	0	0
05-Feb-2024 08:53:36	05-Feb-2024 08:53:39	Bird	Cormorant	1	-0.0572534339986977	8	1	0	0
05-Feb-2024 08:54:26	05-Feb-2024 08:54:46	Bird	Cormorant	1	-0.0651954331642377	8	1	0	0
05-Feb-2024 08:58:02	05-Feb-2024 08:58:04	Bird	Cormorant	0	0.0126903996663197	8	1	0	0
05-Feb-2024 08:59:16	05-Feb-2024 08:59:17	Bird	Cormorant	0	0.0459926747975437	8	1	0	0
05-Feb-2024 09:00:28	05-Feb-2024 09:00:30	Bird	Cormorant	1	0.0629201597794447	9	1	0	0
06-Feb-2024 07:40:23	06-Feb-2024 07:40:23	Fish	Forage fish	0	-0.0602935261132195	7	1	0	0
06-Feb-2024 07:40:23	06-Feb-2024 07:40:23	Fish	Small fish	0	-0.0602935261132195	7	1	0	0
06-Feb-2024 07:56:01	06-Feb-2024 08:25:06	Fish	Kelp greenling, stays "resting" on base of rotor for about a half hour	0	-0.101147550383911	8	1	0	0
07-Feb-2024 08:45:57	07-Feb-2024 08:46:00	Bird	Cormorant	1	-0.213415862314347	8	1	0	0
07-Feb-2024 08:46:52	07-Feb-2024 08:46:53	Bird	Cormorant	1	-0.20627151737887	8	1	0	0
07-Feb-2024 08:47:23	07-Feb-2024 08:47:24	Bird	Cormorant	0	-0.202103097536405	8	1	0	0
07-Feb-2024 09:14:30	07-Feb-2024 09:14:30	Fish	Small fish	0	-0.176346644097913	9	1	0	0
07-Feb-2024 09:18:01	07-Feb-2024 09:18:08	Bird	Cormorant	1	-0.160168053691024	9	1	0	0
07-Feb-2024 09:19:49	07-Feb-2024 09:19:51	Bird	Cormorant	1	-0.147310133269589	9	1	0	0
07-Feb-2024 09:20:20	07-Feb-2024 09:20:22	Bird	Cormorant	1	-0.143444718338396	9	1	0	0
07-Feb-2024 09:24:35	07-Feb-2024 09:24:40	Seal	Seal swimming around rotor	1	-0.150262293646043	9	1	0	0
07-Feb-2024 13:52:46	07-Feb-2024 13:52:48	Bird	Pigeon guillemot	1	0.92710242533249	13	1	0	0
08-Feb-2024 10:21:47	08-Feb-2024 10:21:47	Bird	Cormorant	1	-0.22229613181585	10	1	0	0
08-Feb-2024 13:23:46	08-Feb-2024 13:24:02	Bird	Cormorant	1	0.214792384189412	13	1	0	0
08-Feb-2024 13:24:58	08-Feb-2024 13:25:01	Bird	Cormorant	1	0.203718434254279	13	1	0	0
08-Feb-2024 13:25:20	08-Feb-2024 13:26:01	Bird	Cormorant	1	0.206068303776032	13	1	0	0
08-Feb-2024 13:26:37	08-Feb-2024 13:26:39	Bird	Cormorant near camera	1	0.209601168857859	13	1	0	0
08-Feb-2024 13:28:04	08-Feb-2024 13:28:04	Bird	Cormorant behind the rotor	0	0.214849316432955	13	1	0	0
08-Feb-2024 13:28:26	08-Feb-2024 13:28:30	Bird	Cormorant	1	0.216319384070946	13	1	0	0
08-Feb-2024 13:29:25	08-Feb-2024 13:29:26	Bird	Cormorant	1	0.219980476219919	13	1	0	0
08-Feb-2024 13:30:45	08-Feb-2024 13:30:46	Bird	Cormorant	1	0.227358874926777	13	1	0	0
08-Feb-2024 14:26:37	08-Feb-2024 14:26:41	Bird	Cormorant	1	0.66033212803519	14	1	0	0
08-Feb-2024 16:47:27	08-Feb-2024 16:47:28	Fish	Small fish	1	1.67308339235751	16	1	1	72.8707301177084
09-Feb-2024 07:31:30	09-Feb-2024 07:31:37	Bird	Pigeon guillemot	1	0.519714256474966	7	1	0	0
09-Feb-2024 07:54:29	09-Feb-2024 07:54:30	Bird	Cormorant	1	0.487106226124785	7	1	0	0
09-Feb-2024 07:55:12	09-Feb-2024 07:55:21	Fish	Small fish swimming around rotor	0	0.492957812908698	7	1	0	0
09-Feb-2024 07:56:52	09-Feb-2024 07:56:55	Bird	Cormorant	1	0.503347353645645	7	1	0	0
09-Feb-2024 09:10:11	09-Feb-2024 09:10:16	Bird	Cormorant investigating the rotor	1	-0.178368871482879	9	1	0	0
09-Feb-2024 09:11:43	09-Feb-2024 09:11:48	Bird	Cormorant swims through rotor on way down	1	-0.230694057218997	9	1	0	0
09-Feb-2024 09:12:39	09-Feb-2024 09:12:43	Bird	Cormorant	1	-0.260787784934514	9	1	0	0
09-Feb-2024 09:15:27	09-Feb-2024 09:15:52	Bird	Cormorant, foraging under Lander platform	1	-0.14841624800613	9	1	0	0
09-Feb-2024 09:16:43	09-Feb-2024 09:16:46	Bird	Cormorant with prey	1	-0.171228368912639	9	1	0	0
09-Feb-2024 09:17:58	09-Feb-2024 09:18:32	Bird	Cormorant	1	-0.203122685525803	9	1	0	0
09-Feb-2024 09:48:56	09-Feb-2024 09:48:59	Bird	Pigeon guillemot	1	-0.2904758905494	9	1	0	0
09-Feb-2024 13:12:10	09-Feb-2024 13:12:11	Bird	Cormorant	0	-0.0562812224920722	13	1	0	0
09-Feb-2024 13:12:57	09-Feb-2024 13:13:30	Bird	Cormorant	1	-0.0930636049107967	13	1	0	0
09-Feb-2024 17:27:08	09-Feb-2024 17:27:08	Fish	Small fish on camera	0	1.6837867611081	17	1	1	73.711322055012
10-Feb-2024 07:20:20	10-Feb-2024 07:20:22	Bird	Cormorant with prey	1	0.441943002729097	7	1	0	0
10-Feb-2024 07:22:33	10-Feb-2024 07:22:59	Bird	Cormorant	1	0.447677212831945	7	1	0	0
10-Feb-2024 07:25:04	10-Feb-2024 07:25:06	Bird	Cormorant	0	0.410401303535923	7	1	0	0
10-Feb-2024 07:25:53	10-Feb-2024 07:26:06	Bird	Cormorant, images start near LAMP but bird moves to rotor	1	0.41316779862488	7	1	0	0
10-Feb-2024 07:28:07	10-Feb-2024 07:28:10	Bird	Cormorant	1	0.419648018150107	7	1	0	0
10-Feb-2024 07:31:14	10-Feb-2024 07:31:17	Bird	Cormorant	1	0.452149744280915	7	1	0	0
10-Feb-2024 07:32:42	10-Feb-2024 07:32:45	Seal	Seal behind the rotor	1	0.466676990628515	7	1	0	0
10-Feb-2024 08:15:23	10-Feb-2024 08:15:26	Bird	Pigeon guillemot	0	0.634937390212087	8	1	0	0
10-Feb-2024 08:18:42	10-Feb-2024 08:18:45	Bird	Pigeon guillemot	1	0.635944930720258	8	1	0	0
10-Feb-2024 09:41:33	10-Feb-2024 09:41:39	Fish	Small fish	0	0.0100322164569041	9	1	0	0
10-Feb-2024 11:07:44	10-Feb-2024 11:07:47	Bird	Cormorant	1	-0.39063279679349	11	1	0	0
10-Feb-2024 11:08:41	10-Feb-2024 11:09:43	Bird	Cormorant	1	-0.392028086701965	11	1	0	0
10-Feb-2024 11:11:39	10-Feb-2024 11:11:41	Bird	Cormorant	0	-0.379841977843488	11	1	0	0
10-Feb-2024 12:51:30	10-Feb-2024 12:51:31	Fish	Small/medium fish moving with the flow	1	-0.436610389838331	12	1	0	0
10-Feb-2024 13:05:39	10-Feb-2024 13:06:04	Fish	Small fish on camera	1	-0.427209644796589	13	1	0	0
10-Feb-2024 13:29:03	10-Feb-2024 13:29:05	Fish	Small fish on camera	1	-0.373020660203907	13	1	0	0
11-Feb-2024 09:48:59	11-Feb-2024 09:48:59	Bird	Cormorant, it appears to be fighting the current a bit	1	0.668365797134857	9	1	0	0
11-Feb-2024 09:49:35	11-Feb-2024 09:49:36	Bird	Cormorant	1	0.667421122788425	9	1	0	0
11-Feb-2024 09:49:54	11-Feb-2024 09:50:01	Bird	Cormorant	1	0.666847235726812	9	1	0	0
11-Feb-2024 09:52:36	11-Feb-2024 09:52:52	Bird	Cormorant	1	0.552568180544538	9	1	0	0
11-Feb-2024 09:54:41	11-Feb-2024 09:54:43	Bird	Cormorant	1	0.5695436236609	9	1	0	0
11-Feb-2024 09:56:07	11-Feb-2024 09:56:11	Bird	Cormorant	0	0.573160399219567	9	1	0	0
11-Feb-2024 12:42:38	11-Feb-2024 12:42:39	Bird	Cormorant	1	-0.609941174571619	12	1	0	0
11-Feb-2024 12:43:50	11-Feb-2024 12:43:50	Bird	Cormorant wing near camera	1	-0.66628430922723	12	1	0	0
11-Feb-2024 12:46:21	11-Feb-2024 12:46:21	Bird	Cormorant	1	-0.610356321906018	12	1	0	0
11-Feb-2024 12:50:44	11-Feb-2024 12:50:50	Bird	Pigeon guillemot	1	-0.607979337697173	12	1	0	0
11-Feb-2024 16:27:54	11-Feb-2024 16:27:54	Bird	Cormorant	1	0.440021069887003	16	1	0	0
11-Feb-2024 16:36:26	11-Feb-2024 16:36:40	Seal	Seal	0	0.589067595345548	16	1	0	0
12-Feb-2024 07:23:59	12-Feb-2024 07:24:01	Bird	Cormorant	1	0.54468548287965	7	1	0	0
12-Feb-2024 07:26:07	12-Feb-2024 07:26:08	Bird	Cormorant	0	0.575720143258625	7	1	0	0
12-Feb-2024 07:26:58	12-Feb-2024 07:27:00	Bird	Cormorant	0	0.579265565780155	7	1	0	0
12-Feb-2024 07:29:30	12-Feb-2024 07:29:33	Bird	Cormorant	1	0.58974106896786	7	1	0	0
12-Feb-2024 07:30:13	12-Feb-2024 07:30:15	Bird	Cormorant	1	0.590572922625528	7	1	0	0
12-Feb-2024 07:32:03	12-Feb-2024 07:32:03	Bird	Cormorant	0	0.563875550961127	7	1	0	0
12-Feb-2024 07:34:18	12-Feb-2024 07:34:18	Bird	Cormorant	0	0.581103015486558	7	1	0	0
12-Feb-2024 10:29:59	12-Feb-2024 10:30:00	Bird	Cormorant	0	1.0185143103178	10	1	0	0
12-Feb-2024 17:09:31	12-Feb-2024 17:09:33	Bird	Cormorant	0	0.382489070153653	17	1	0	0
12-Feb-2024 17:11:48	12-Feb-2024 17:11:55	Bird	Cormorant	1	0.403605063198434	17	1	0	0
12-Feb-2024 17:15:37	12-Feb-2024 17:15:39	Bird	Cormorant	1	0.522514700501654	17	1	0	0
12-Feb-2024 17:16:27	12-Feb-2024 17:16:29	Bird	Cormorant	1	0.517718745926567	17	1	0	0
13-Feb-2024 15:58:27	13-Feb-2024 15:58:54	Fish	Small fish near base of rotor	0	-0.675425430677517	15	1	0	0
13-Feb-2024 16:10:32	13-Feb-2024 16:10:33	Fish	Small fish near camera	1	-0.742225005430379	16	1	0	0
14-Feb-2024 15:34:43	14-Feb-2024 15:34:43	Bird	Pigeon guillemot	0	-0.717258625406282	15	1	0	0
15-Feb-2024 07:32:00	15-Feb-2024 07:32:07	Seal	Seal	0	0.318336545985111	7	1	0	0
15-Feb-2024 07:36:14	15-Feb-2024 07:36:15	Fish	Fish tail on camera	1	0.361256646995158	7	1	0	0
15-Feb-2024 07:49:35	15-Feb-2024 07:49:37	Bird	Cormorant	1	0.343791897605186	7	1	0	0
15-Feb-2024 07:50:21	15-Feb-2024 07:50:22	Bird	Cormorant	0	0.352235785294677	7	1	0	0
15-Feb-2024 07:51:19	15-Feb-2024 07:51:20	Bird	Cormorant	0	0.369798829245258	7	1	0	0
15-Feb-2024 07:59:09	15-Feb-2024 07:59:10	Bird	Pigeon guillemot	1	0.508276948535942	7	1	0	0
15-Feb-2024 08:01:53	15-Feb-2024 08:01:54	Bird	Cormorant	0	0.527385392045044	8	1	0	0
15-Feb-2024 08:02:41	15-Feb-2024 08:02:45	Bird	Cormorant	1	0.521731429787433	8	1	0	0
15-Feb-2024 08:03:52	15-Feb-2024 08:04:23	Bird	Cormorant	1	0.565090306714499	8	1	0	0
15-Feb-2024 08:11:03	15-Feb-2024 08:11:07	Bird	Cormorant	1	0.585224693874272	8	1	0	0
15-Feb-2024 08:12:06	15-Feb-2024 08:12:06	Bird	Cormorant	0	0.595283172238603	8	1	0	0
15-Feb-2024 08:14:30	15-Feb-2024 08:14:33	Bird	Cormorant	1	0.606841854127293	8	1	0	0
15-Feb-2024 16:29:47	15-Feb-2024 16:29:49	Fish	Small fish on rotor	0	-0.663484389625808	16	1	0	0
15-Feb-2024 16:31:33	15-Feb-2024 16:31:55	Fish	Small fishing near the base of the rotor	0	-0.623485880735766	16	1	0	0
15-Feb-2024 16:33:08	15-Feb-2024 16:33:10	Bird	Cormorant	1	-0.673258748072835	16	1	0	0
16-Feb-2024 07:47:31	16-Feb-2024 07:47:35	Bird	Cormorant	1	-0.153797291265541	7	1	0	0
16-Feb-2024 07:48:48	16-Feb-2024 07:48:49	Bird	Cormorant	0	-0.153733340225542	7	1	0	0
16-Feb-2024 09:22:05	16-Feb-2024 09:22:06	Bird	Cormorant	1	0.55825737958373	9	1	0	0
16-Feb-2024 09:23:09	16-Feb-2024 09:23:15	Bird	Cormorant	1	0.53266294295178	9	1	0	0
16-Feb-2024 09:24:03	16-Feb-2024 09:24:05	Bird	Cormorant	1	0.538280847392154	9	1	0	0
16-Feb-2024 09:26:28	16-Feb-2024 09:26:33	Bird	Cormorant	1	0.540544075271062	9	1	0	0
16-Feb-2024 09:44:36	16-Feb-2024 09:44:39	Bird	Cormorant	1	0.673980960204638	9	1	0	0
16-Feb-2024 09:45:59	16-Feb-2024 09:45:59	Bird	Cormorant	0	0.678274438874684	9	1	0	0
16-Feb-2024 15:08:08	16-Feb-2024 15:08:10	Seal	Seal	1	0.583820951814884	15	1	0	0
16-Feb-2024 15:45:15	16-Feb-2024 15:45:18	Fish	Small fishing near the base of the rotor	0	-0.171565670443179	15	1	0	0
16-Feb-2024 15:50:09	16-Feb-2024 15:50:14	Fish	Small fish near the top of the rotor	0	-0.191607490337786	15	1	0	0
16-Feb-2024 17:38:07	16-Feb-2024 17:38:11	Fish	Sculpin near camera	1	-0.720186911286165	17	1	0	0
17-Feb-2024 07:14:18	17-Feb-2024 07:14:21	Fish	Sculpin near camera	1	-0.11946960381909	7	1	0	0
17-Feb-2024 07:23:16	17-Feb-2024 07:23:16	Bird	Cormorant	0	-0.118352975931803	7	1	0	0
17-Feb-2024 07:24:46	17-Feb-2024 07:24:51	Bird	Cormorant	1	-0.113624556945991	7	1	0	0
17-Feb-2024 07:24:46	17-Feb-2024 07:25:59	Bird	Cormorant	1	-0.105446742302207	7	1	0	0
17-Feb-2024 07:29:09	17-Feb-2024 07:29:13	Bird	Cormorant	0	-0.0697442180325969	7	1	0	0
17-Feb-2024 07:30:16	17-Feb-2024 07:30:19	Bird	Cormorant	1	-0.0779036948521186	7	1	0	0
17-Feb-2024 07:31:47	17-Feb-2024 07:32:18	Bird	Cormorant	1	-0.0999364766815704	7	1	0	0
17-Feb-2024 07:34:12	17-Feb-2024 07:34:13	Bird	Cormorant	0	-0.147879191825491	7	1	0	0
17-Feb-2024 08:16:01	17-Feb-2024 08:16:23	Fish	Fish near cameras	1	0.051575850369405	8	1	0	0
17-Feb-2024 08:30:41	17-Feb-2024 08:30:45	Bird	Cormorant	1	0.13595771375305	8	1	0	0
17-Feb-2024 08:31:30	17-Feb-2024 08:31:35	Bird	Cormorant	1	0.130657478655663	8	1	0	0
17-Feb-2024 10:19:26	17-Feb-2024 10:19:33	Bird	Cormorant	1	0.525563087050273	10	1	0	0
17-Feb-2024 10:20:14	17-Feb-2024 10:20:16	Bird	Cormorant	1	0.52574297805383	10	1	0	0
17-Feb-2024 15:48:42	17-Feb-2024 15:48:47	Bird	Cormorant	1	0.718056186576495	15	1	0	0
