# Supplementary material for: Observations of marine animal interactions with a small tidal turbine
Source: PLoS One. 2026 Jan 14;21(1):e0338376. doi: 10.1371/journal.pone.0338376 (PMC12803451; doi:10.1371/journal.pone.0338376)
Supplement: S2 Event Data — Events.zip contains CSV files listing the start time, end time, animal class, flow speed, and ambient light conditions for each annotated event. Qualitative notes on animal species and behavior are also included. (ZIP) [file pone.0338376.s002.zip › Data Subset 3.csv]

StartTime	EndTime	Class	Notes	HasHighFrameRate	U	Hour	IsLight	TurbineOperational	TurbineRPM
31-Oct-2023 19:27:02	31-Oct-2023 19:27:03	Fish	Small fish, close to camera	1	1.1792908790003	19	0	1	44.2130997776985
31-Oct-2023 19:32:05	31-Oct-2023 19:32:05	Fish	Small fish, close to camera, no video (too short)	1	1.20705826291499	19	0	1	50.3893403431117
31-Oct-2023 19:37:02	31-Oct-2023 19:37:03	Fish	Small fish, close to camera, no video (too short)	1	1.26349003197159	19	0	1	56.4060404896736
31-Oct-2023 20:26:56	31-Oct-2023 20:26:59	Fish	Small fish collision, possible injury/mortality	1	1.54165663891041	20	0	1	54.0755704045296
31-Oct-2023 21:22:02	31-Oct-2023 21:22:03	Fish	Small fish between AMP and rotor	1	1.82627832808054	21	0	1	70.5441141225398
31-Oct-2023 21:36:59	31-Oct-2023 21:37:00	Fish	Small fish, evasion but swims through rotor	1	1.73106868810413	21	0	1	69.8543884962797
31-Oct-2023 22:21:56	31-Oct-2023 22:22:02	Fish	Small fish through moving rotor (cannot confirm no collision)	1	1.65959020153291	22	0	1	67.3259547203779
31-Oct-2023 23:06:56	31-Oct-2023 23:06:57	Fish	Small fish between AMP and rotor	1	1.47330842123492	23	0	1	61.1267545428432
31-Oct-2023 23:12:02	31-Oct-2023 23:12:03	Fish	Small fish between AMP and rotor	1	1.38602482017419	23	0	1	49.2182952703023
31-Oct-2023 23:16:58	31-Oct-2023 23:17:02	Fish	Four small fish, evasion in several cases	1	1.43614174656655	23	0	1	56.787928816725
31-Oct-2023 23:16:58	31-Oct-2023 23:17:02	Fish	Four small fish, evasion in several cases	1	1.43614174656655	23	0	1	56.787928816725
31-Oct-2023 23:16:58	31-Oct-2023 23:17:02	Fish	Four small fish, evasion in several cases	1	1.43614174656655	23	0	1	56.787928816725
31-Oct-2023 23:16:58	31-Oct-2023 23:17:02	Fish	Four small fish, evasion in several cases	1	1.43614174656655	23	0	1	56.787928816725
01-Nov-2023 04:07:00	01-Nov-2023 04:07:01	Fish	Small fish between AMP and rotor	1	-1.88021941127911	4	0	1	72.6205388568342
01-Nov-2023 05:52:05	01-Nov-2023 05:52:06	Fish	Small fish between AMP and rotor	1	-1.63853776136383	5	0	1	68.3440929783172
01-Nov-2023 20:02:05	01-Nov-2023 20:02:06	Fish	Small fish swims to rotating turbine	1	1.14918734840237	20	0	1	44.0479043126106
01-Nov-2023 21:17:03	01-Nov-2023 21:17:04	Fish	Fish, possible evasion but difficult to evaluate	1	1.43307815468306	21	0	1	53.055208457298
01-Nov-2023 22:52:01	01-Nov-2023 22:52:01	Fish	Small fish swims down and away from rotating turbine	1	1.55724309477432	22	0	1	63.9006382373513
01-Nov-2023 22:52:03	01-Nov-2023 22:52:03	Fish	Long, slender fish below rotor	1	1.55781759535684	22	0	1	63.9006382373513
02-Nov-2023 14:17:07	02-Nov-2023 14:17:08	Bird	Pigeon Guillemot	1	0.172539013794405	14	1	0	0
02-Nov-2023 19:32:00	02-Nov-2023 19:32:06	FishSch	Large school of fish, mostly above rotor	1	0.560382608054961	19	0	0	0
02-Nov-2023 19:32:06	02-Nov-2023 19:32:08	Fish	Fish, possible straggler from school, in background	1	0.560147527747435	19	0	0	0
02-Nov-2023 20:12:04	02-Nov-2023 20:12:05	Fish	Small fish near base of rotor	1	0.891684907883659	20	0	0	0
02-Nov-2023 22:07:03	02-Nov-2023 22:07:05	Fish	Small fish through rotating rotor, evasion	1	1.31636273662757	22	0	1	56.0439831165017
02-Nov-2023 22:12:03	02-Nov-2023 22:12:03	Fish	Small fish with rotating rotor, no clear response	1	1.34179097406538	22	0	1	56.6864350438118
02-Nov-2023 22:27:04	02-Nov-2023 22:27:05	Fish	Small fish, dives down and away from rotating rotor	1	1.35889751493428	22	0	1	58.0904306202638
02-Nov-2023 22:27:06	02-Nov-2023 22:27:08	Fish	Small fish in distance swimming against current upstream of rotor, likely swims behind rotor	1	1.35925462791997	22	0	1	58.0904306202638
02-Nov-2023 23:02:07	02-Nov-2023 23:06:59	Fish	Small fish near AMP	1	1.47268319257001	23	0	1	59.8159316182137
02-Nov-2023 23:51:59	02-Nov-2023 23:52:00	Seal	Seal near edge of field of view briefly (in rotor wake)	1	1.37905987384228	23	0	1	56.7364538546468
03-Nov-2023 00:07:03	03-Nov-2023 00:07:05	Fish	Small fish in distance (hard to see), swimming against current in front of rotor	1	1.29124914999333	0	0	1	54.9123957753181
03-Nov-2023 00:12:05	03-Nov-2023 00:17:02	Fish	Small fish near AMP	1	1.27994963675308	0	0	1	55.3468039631844
03-Nov-2023 02:51:59	03-Nov-2023 02:52:00	Fish	Small fish near stationary rotor	1	-0.763757003415454	2	0	0	0
03-Nov-2023 03:12:03	03-Nov-2023 03:12:06	Fish	Small fish swimming around stationary rotor	1	-0.905221976801945	3	0	0	0
03-Nov-2023 04:21:59	03-Nov-2023 04:21:59	Fish	Small fish (no video, too few frames)	1	-1.11233392687587	4	0	1	53.0273154377937
03-Nov-2023 14:29:44	03-Nov-2023 14:29:54	Bird	Pigeon Guillemot	1	0.188371263460836	14	1	0	0
03-Nov-2023 20:11:24	03-Nov-2023 20:11:26	Fish	Small (perch-like) fish near rotoer	1	0.399204425094287	20	0	0	0
03-Nov-2023 20:12:20	03-Nov-2023 20:12:21	Fish	Small fish above rotor	1	0.408683657832212	20	0	0	0
03-Nov-2023 20:28:38	03-Nov-2023 20:28:41	Fish	Small fish	1	0.461309219188882	20	0	0	0
03-Nov-2023 21:01:16	03-Nov-2023 21:01:17	Seal	Seal near AMP	1	0.600260796937572	21	0	0	0
03-Nov-2023 21:10:21	03-Nov-2023 21:10:23	Seal	Seal	1	0.62753474689079	21	0	0	0
03-Nov-2023 21:18:07	03-Nov-2023 21:18:10	Seal	Seal	1	0.671560384052516	21	0	0	0
03-Nov-2023 21:20:48	03-Nov-2023 21:20:49	Fish	Small fish in rotor (not spinning), swims away just before seal arrives	1	0.736544760698904	21	0	0	0
03-Nov-2023 21:20:52	03-Nov-2023 21:20:54	Fish	Small fish swims away from rotor as seal approaches	1	0.74096130283722	21	0	0	0
03-Nov-2023 21:20:52	03-Nov-2023 21:20:54	Seal	Seal approaches rotor then swims away	1	0.74096130283722	21	0	0	0
03-Nov-2023 21:30:44	03-Nov-2023 21:39:13	Seal	Seal in/out of frame for nearly 10 minutes	1	0.837256313543991	21	0	0	0
03-Nov-2023 21:46:04	03-Nov-2023 21:46:07	Seal	Seal swims past rotor	1	0.845912664757853	21	0	0	0
03-Nov-2023 21:57:27	03-Nov-2023 21:57:29	Seal	Seal near rotor	1	0.851086950928744	21	0	0	0
03-Nov-2023 22:19:25	03-Nov-2023 22:19:33	Fish	Long, slender fish approaches kelp wrapped around rotor shaft	1	0.878686061353398	22	0	0	0
03-Nov-2023 22:20:05	03-Nov-2023 22:20:09	Seal	Seal swims past in background	1	0.889074216437269	22	0	0	0
03-Nov-2023 22:20:06	03-Nov-2023 22:20:07	Fish	Small fish passes near camera	1	0.889472735618664	22	0	0	0
03-Nov-2023 22:27:21	03-Nov-2023 22:27:23	Fish	Small fish passes near camera	1	0.843171935481555	22	0	0	0
03-Nov-2023 22:27:24	03-Nov-2023 22:29:07	Seal	Seal swims passed Turbine Lander	1	0.872889751225414	22	0	0	0
03-Nov-2023 22:29:09	03-Nov-2023 22:29:11	Fish	Fish swims around base of rotor	1	0.878161490290643	22	0	0	0
03-Nov-2023 22:32:47	03-Nov-2023 22:32:49	Seal	Seal near rotor	1	0.850262236195483	22	0	0	0
03-Nov-2023 22:34:21	03-Nov-2023 22:34:22	Seal	Seal, faint in background (left hand side)	1	0.848636402466908	22	0	0	0
03-Nov-2023 22:37:38	03-Nov-2023 22:37:41	Fish	Small fish drifts past base of rotor	1	0.864923710151708	22	0	0	0
03-Nov-2023 22:38:41	03-Nov-2023 22:38:43	Fish	Small fish drifts past upper part of rotor	1	0.863228377985719	22	0	0	0
03-Nov-2023 22:40:20	03-Nov-2023 22:40:21	Fish	Small fish swimming towards AMP	1	0.888745102466135	22	0	0	0
03-Nov-2023 22:53:42	03-Nov-2023 22:53:43	Fish	Small fish drifts past	1	0.835612973886614	22	0	0	0
03-Nov-2023 22:56:30	03-Nov-2023 22:56:33	Seal	Seal behind rotor	1	0.848302198622103	22	0	0	0
03-Nov-2023 23:08:37	03-Nov-2023 23:08:40	Fish	Long, slender fish drifts into stationary foil then swims away	1	0.874823705385676	23	0	0	0
03-Nov-2023 23:13:01	03-Nov-2023 23:13:03	Fish	Small fish	1	0.89526847115296	23	0	0	0
03-Nov-2023 23:25:55	03-Nov-2023 23:25:56	Fish	Small fish evasion	1	0.981117556978713	23	0	1	47.4580052495003
03-Nov-2023 23:45:13	03-Nov-2023 23:46:16	Fish	Small fish near AMP	1	0.996052233228176	23	0	1	49.6140732384119
03-Nov-2023 23:46:16	03-Nov-2023 23:46:19	Seal	Seal in background behind rotating turbine	1	0.993949538581621	23	0	1	49.6140732384119
04-Nov-2023 00:14:31	04-Nov-2023 00:14:32	Fish	Small fish swimming past rotor	1	1.04085022382935	0	0	1	52.0182517170906
04-Nov-2023 00:24:41	04-Nov-2023 00:25:27	Seal	Seal swims or drifts past turbine far in backgrond	1	0.950739671924104	0	0	1	49.1769839749962
04-Nov-2023 00:25:26	04-Nov-2023 00:25:27	Fish	Small fish drifts past near camera	1	0.965490070542229	0	0	1	49.1769839749962
04-Nov-2023 00:31:58	04-Nov-2023 00:32:00	Seal	Seal pursuing fish, stops near moving rotor	1	0.957398009959617	0	0	1	49.5412209630013
04-Nov-2023 00:31:58	04-Nov-2023 00:32:00	Fish	Fish evading seal and moving rotor	1	0.957398009959617	0	0	1	49.5412209630013
04-Nov-2023 00:35:39	04-Nov-2023 00:35:41	Fish	Small fish evades rotor (swims down and away)	1	0.992253949314022	0	0	1	49.2898800969124
04-Nov-2023 00:43:46	04-Nov-2023 00:46:48	Fish	Small fishing swimming against current, collision, then swims out of rotor	1	0.968346275243879	0	0	1	47.9756787419319
04-Nov-2023 00:47:28	04-Nov-2023 00:47:29	Fish	Small fish swims into and out of moving rotor	1	0.988888663975196	0	0	1	48.6546080864844
04-Nov-2023 00:52:42	04-Nov-2023 00:52:44	Fish	Small fish swims upstream and into rotor (collision), then swims out and away	1	0.912296566578584	0	0	1	47.9473975300789
04-Nov-2023 01:03:44	04-Nov-2023 01:03:46	Fish	Small fish evades rotor by swimming around	1	0.9733560253975	1	0	1	49.1493132710457
04-Nov-2023 01:05:13	04-Nov-2023 01:05:16	Seal	Seal in background behind rotating turbine	1	0.951137335354271	1	0	1	50.1544716954231
04-Nov-2023 01:27:03	04-Nov-2023 01:27:06	Seal	Seal chasing fish near moving turbine	1	0.811237236997648	1	0	0	0
04-Nov-2023 01:27:03	04-Nov-2023 01:27:06	Fish	Small fish evading seal near rotating turbine	1	0.811237236997648	1	0	0	0
04-Nov-2023 02:38:05	04-Nov-2023 02:38:05	Seal	Seal near stationary turbine	1	0.110180519139029	2	0	0	0
04-Nov-2023 03:19:47	04-Nov-2023 03:19:50	Fish	Small fish between AMP and rotor	1	-0.384390197831477	3	0	0	0
04-Nov-2023 03:34:25	04-Nov-2023 03:34:29	Fish	Small fish between AMP and rotor	1	-0.449262497826489	3	0	0	0
04-Nov-2023 04:08:27	04-Nov-2023 04:08:33	Seal	Seal swims past stationary rotor	1	-0.632923923522486	4	0	0	0
04-Nov-2023 04:20:48	04-Nov-2023 04:20:50	Seal	Seal swims past stationary rotor	1	-0.636973155999651	4	0	0	0
04-Nov-2023 04:25:19	04-Nov-2023 04:25:32	Seal	Seal swims around Turbine Lander	1	-0.639829667991693	4	0	0	0
04-Nov-2023 04:25:27	04-Nov-2023 04:25:28	Fish	Small fish near AMP	1	-0.641976735248912	4	0	0	0
04-Nov-2023 04:38:07	04-Nov-2023 04:38:10	Fish	Small fish near stationary rotor swimming against current	1	-0.725047761414016	4	0	0	0
04-Nov-2023 04:42:34	04-Nov-2023 04:42:36	Seal	Seal drifts by	1	-0.796238243782174	4	0	0	0
04-Nov-2023 04:47:16	04-Nov-2023 04:47:18	Fish	Small fish near AMP	1	-0.814553005633833	4	0	0	0
04-Nov-2023 04:58:36	04-Nov-2023 04:58:39	Fish	Small fish drifting with current	1	-0.807449839862131	4	0	0	0
04-Nov-2023 04:58:39	04-Nov-2023 04:58:45	Seal	Seal passes near stationary turbine	1	-0.805919668118604	4	0	0	0
04-Nov-2023 06:57:36	04-Nov-2023 06:57:37	Fish	Small fish between AMP and rotor	1	-1.39858509706196	6	0	1	65.2719214558601
04-Nov-2023 07:22:22	04-Nov-2023 07:22:22	Fish	Small fish between AMP and rotor	1	-1.40404154175617	7	0	1	66.6526562122048
04-Nov-2023 10:41:04	04-Nov-2023 10:41:07	Bird	Pigeon Guillemot	1	-0.137008845906538	10	1	0	0
04-Nov-2023 10:41:31	04-Nov-2023 10:41:36	Bird	Pigeon Guillemot	1	-0.134883484325853	10	1	0	0
04-Nov-2023 12:55:04	04-Nov-2023 12:55:31	Fish	Small (perch-like) fish near rotor	1	0.197695351190115	12	1	0	0
04-Nov-2023 13:49:12	04-Nov-2023 13:49:39	Fish	Small (perch-like) fish near rotor	1	0.364423425031406	13	1	0	0
04-Nov-2023 15:14:42	04-Nov-2023 15:15:12	Bird	Pigeon Guillemot (no video because seldomly in captured frames)	1	0.244749426535941	15	1	0	0
04-Nov-2023 15:18:41	04-Nov-2023 15:18:47	Fish	Fish swimming around base of rotor	1	0.1972540997733	15	1	0	0
04-Nov-2023 18:03:42	04-Nov-2023 18:03:48	Fish	Perch-like fish near rotor, swims away	1	0.266506822392268	18	0	0	0
04-Nov-2023 18:03:42	04-Nov-2023 18:03:48	Fish	Perch-like fish near base of rotor	1	0.266506822392268	18	0	0	0
04-Nov-2023 19:13:39	04-Nov-2023 19:13:41	Fish	Small fish near rotor	1	0.293662130133475	19	0	0	0
04-Nov-2023 21:28:40	04-Nov-2023 21:28:48	Fish	Small fish (snailfish?) near on rotor shaft	1	0.349485392877026	21	0	0	0
04-Nov-2023 23:13:39	04-Nov-2023 23:13:42	Fish	Small fish swims above rotor	1	0.713915159907833	23	0	0	0
05-Nov-2023 00:13:40	05-Nov-2023 00:13:43	Fish	Small fish (snailfish?) near on rotor shaft	1	0.905288162516278	0	0	0	0
05-Nov-2023 01:03:39	05-Nov-2023 01:08:45	Fish	Small fish (snailfish?) on base of the rotor	1	0.897770833873651	1	0	0	0
05-Nov-2023 04:03:40	05-Nov-2023 04:03:43	Fish	Small fish near rotor before swimming away	1	-0.0659440886431897	4	0	0	0
05-Nov-2023 04:08:40	05-Nov-2023 04:08:40	Fish	Long, slender fish swims out of rotor	1	-0.133565220925588	4	0	0	0
05-Nov-2023 04:48:48	05-Nov-2023 04:48:49	Fish	Small fish drifting with current	1	-0.314226374989815	4	0	0	0
05-Nov-2023 05:08:41	05-Nov-2023 05:08:43	Fish	Small (perch-like) fish drifting towards rotor, swims down and away to evade even though rotor is stationary	1	-0.553653226076891	5	0	0	0
05-Nov-2023 18:38:40	05-Nov-2023 18:38:44	Fish	Medium size, herring like, not rotating	1	0.20681433334266	18	0	0	0
05-Nov-2023 21:13:44	05-Nov-2023 21:13:46	Shrimp	Near rotor, not rotating	1	0.148999044037948	21	0	0	0
05-Nov-2023 22:33:45	05-Nov-2023 22:33:47	Fish	Small, unidentifiable near rotor	1	0.23011599917577	22	0	0	0
05-Nov-2023 23:48:50	05-Nov-2023 23:48:50	Fish	Small, near rotor, not rotating	1	0.371962091109361	23	0	0	0
06-Nov-2023 01:28:43	06-Nov-2023 01:28:48	Fish	Snailfish (?) on foil, not rotating	1	0.623261229132715	1	0	0	0
06-Nov-2023 03:48:43	06-Nov-2023 03:48:43	Fish	Small forage fish, rotor not rotating	1	0.396405074378393	3	0	0	0
06-Nov-2023 11:31:52	06-Nov-2023 11:31:57	Bird	Pigeon Guillemot, near rotor	1	-0.545541025950348	11	1	0	0
06-Nov-2023 11:33:48	06-Nov-2023 11:33:51	Bird	Pigeon Guillemot, near rotor	1	-0.482168236906915	11	1	0	0
16-Nov-2023 17:59:00	16-Nov-2023 17:59:01	Fish	Small fish near rotor (no video)	1	0.942802313871947	17	0	0	0
16-Nov-2023 18:00:55	16-Nov-2023 18:00:55	Fish	Small fish near camera	1	0.902342200118955	18	0	0	0
16-Nov-2023 18:08:01	16-Nov-2023 18:08:01	Fish	Small fish near rotor (no video)	1	1.08582622253794	18	0	1	42.8316900231799
16-Nov-2023 18:20:58	16-Nov-2023 18:20:59	Fish	Small fish (sculplin-like) between AMP and rotor, no video	1	1.1127200934485	18	0	1	46.7698271401593
16-Nov-2023 18:34:00	16-Nov-2023 18:34:00	Fish	Small fish between AMP and rotor (no video)	1	1.29727275449419	18	0	1	52.1589139103889
16-Nov-2023 19:13:55	16-Nov-2023 19:13:55	Fish	Small fish between (no video)	1	1.42139425138073	19	0	1	58.1251528859138
16-Nov-2023 19:16:59	16-Nov-2023 19:16:59	Fish	Small fish between (no video)	1	1.65932197756448	19	0	1	58.0880358815193
16-Nov-2023 19:22:56	16-Nov-2023 19:22:57	Fish	Small fish (no frames)	1	1.50702848486429	19	0	1	60.3746131062508
16-Nov-2023 19:25:57	16-Nov-2023 19:27:55	Fish	Small fish through moving rotor (no video)	1	1.52137994070331	19	0	1	60.5783703923225
16-Nov-2023 19:26:00	16-Nov-2023 19:26:00	Fish	Small fish between AMP and rotor (no video)	1	1.47556539164227	19	0	1	60.7427456974983
16-Nov-2023 19:33:55	16-Nov-2023 19:33:55	Fish	Small fish (no video)	1	1.51879932517055	19	0	1	62.0764592289925
16-Nov-2023 19:38:01	16-Nov-2023 19:38:01	Fish	Small (sculpin-like) fish between AMP and rotor (no video)	1	1.50097177021099	19	0	1	61.6876557469368
16-Nov-2023 19:43:59	16-Nov-2023 19:43:59	Fish	Small fish between AMP and rotor (no video)	1	1.53090386971732	19	0	1	62.0781853795052
16-Nov-2023 20:22:56	16-Nov-2023 20:22:56	Fish	Small fish between AMP and rotor (no video)	1	1.77951373916254	20	0	1	69.3770936071873
16-Nov-2023 20:23:58	16-Nov-2023 20:23:58	Fish	Small fish (no video)	1	1.75944558896152	20	0	1	69.9597361467779
16-Nov-2023 20:23:59	16-Nov-2023 20:23:59	Fish	Small fish (no video)	1	1.75894892774491	20	0	1	69.9597361467779
16-Nov-2023 20:32:02	16-Nov-2023 20:32:02	Fish	Small fish (no video)	1	1.72784886757324	20	0	1	69.9655869282782
16-Nov-2023 20:37:54	16-Nov-2023 20:37:55	Fish	Small fish (no video)	1	1.77380065503248	20	0	1	71.8797831464622
16-Nov-2023 20:53:56	16-Nov-2023 20:53:57	Fish	Small fish swims around rotor (no video, too few frames)	1	1.78981756738569	20	0	1	70.4694082424045
16-Nov-2023 22:07:02	16-Nov-2023 22:07:02	Fish	Small fish near AMP (no video)	1	1.63507425654599	22	0	1	64.8442223668098
16-Nov-2023 22:40:03	16-Nov-2023 22:40:03	Fish	Small fish between AMP and rotor (no video)	1	1.37571102730272	22	0	1	55.3837903454655
16-Nov-2023 22:44:03	16-Nov-2023 22:44:03	Fish	Small fish between AMP and rotor (no video)	1	1.33007136359783	22	0	1	53.182927335872
16-Nov-2023 22:52:56	16-Nov-2023 22:52:56	Fish	Small fish (sculplin-like) between AMP and rotor (no video)	1	1.24109937895293	22	0	1	52.2871175994639
17-Nov-2023 01:07:02	17-Nov-2023 01:07:02	Fish	Small fish between AMP and rotor (no video)	1	-1.32476712667137	1	0	1	56.3696566419523
17-Nov-2023 02:07:00	17-Nov-2023 02:07:00	Fish	Small fish between AMP and rotor (no video)	1	-1.54442937115804	2	0	1	65.4510167241096
17-Nov-2023 02:07:58	17-Nov-2023 02:07:58	Fish	Small fish (no video)	1	-1.55075253639514	2	0	1	65.7775929570198
17-Nov-2023 06:38:05	17-Nov-2023 06:38:06	Seal	Seal, behind rotor difficult to see (no video, only two frames)	1	-0.742448787233941	6	0	1	35.1124423245589
17-Nov-2023 09:13:36	17-Nov-2023 09:13:39	Fish	Sculpin on camera (no video)	1	0.0537340311243441	9	1	0	0
17-Nov-2023 12:19:40	17-Nov-2023 12:19:40	Bird	Pigeon Guillemot near edge of frame (no video)	1	-0.103990994087886	12	1	0	0
17-Nov-2023 18:44:40	17-Nov-2023 18:55:43	Fish	Fish (snailfish?) on rotor foil (no video)	1	0.853284884647278	18	0	0	0
17-Nov-2023 18:46:42	17-Nov-2023 18:46:42	Fish	Small fish near rotor (no video)	1	0.857838518040142	18	0	0	0
17-Nov-2023 19:23:43	17-Nov-2023 19:23:43	Fish	Small fish between AMP and rotor (no video)	1	1.20133846507485	19	0	1	49.6196845173836
17-Nov-2023 19:46:45	17-Nov-2023 19:46:46	Fish	Small fish between AMP and rotor (no video)	1	1.35267501874667	19	0	1	53.523506321868
17-Nov-2023 21:37:43	17-Nov-2023 21:37:44	Fish	Small (perch-like) fish between AMP and rotor (no video)	1	1.599903496189	21	0	1	65.7776501774788
17-Nov-2023 23:16:40	17-Nov-2023 23:16:40	Fish	Small fish between AMP and rotor (no video)	1	1.38125474830149	23	0	1	54.7158587418619
17-Nov-2023 23:19:46	17-Nov-2023 23:19:46	Fish	Small fish between AMP and rotor (no video)	1	1.29864107809783	23	0	1	55.0219741268236
18-Nov-2023 01:16:42	18-Nov-2023 01:16:43	Fish	Small fish (no video)	1	-0.522219082890328	1	0	0	0
18-Nov-2023 02:55:44	18-Nov-2023 02:55:44	Fish	Small fish (no video)	1	-1.36821745741225	2	0	1	61.1927128473266
18-Nov-2023 06:47:43	18-Nov-2023 06:47:43	Fish	Small fish near camera (no video)	1	-1.29441757850009	6	0	1	54.3389869762249
19-Nov-2023 12:42:18	19-Nov-2023 12:42:19	Bird	Two Pigeon Guillemots at the same time	1	0.441547344580877	12	1	0	0
19-Nov-2023 12:42:18	19-Nov-2023 12:42:19	Bird	Two Pigeon Guillemots at the same time	1	0.441547344580877	12	1	0	0
19-Nov-2023 15:16:12	19-Nov-2023 15:16:12	Bird	Pigeon Guillemot on top of rotor	1	0.22042950318416	15	1	0	0
19-Nov-2023 15:18:55	19-Nov-2023 15:18:56	Bird	Pigeon Guillemot	1	0.24528195462423	15	1	0	0
19-Nov-2023 15:19:53	19-Nov-2023 15:19:53	Bird	Pigeon Guillemot	1	0.242995384863505	15	1	0	0
19-Nov-2023 21:39:54	19-Nov-2023 21:39:54	Fish	Fish (snailfish?) on rotor foil (no video)	1	0.847730188581417	21	0	0	0
20-Nov-2023 04:49:54	20-Nov-2023 04:49:54	Fish	Small fish	1	-1.18500775211125	4	0	1	54.0997585556546
23-Nov-2023 02:12:28	23-Nov-2023 02:12:31	Seal	Seal and stationary rotor	1	0.421707304129496	2	0	0	0
23-Nov-2023 02:22:29	23-Nov-2023 02:22:30	Fish	Small fish	1	0.422741717971632	2	0	0	0
23-Nov-2023 10:52:10	23-Nov-2023 10:52:11	Fish	Large, unidentified fish swims high in water column over rotating rotor	1	-0.868341475842887	10	1	1	36.9396149282486
23-Nov-2023 16:46:51	23-Nov-2023 16:46:53	Fish	Small fish drifts between AMP and rotor	1	1.51732941301347	16	1	1	58.8493731617928
24-Nov-2023 12:05:38	24-Nov-2023 12:05:40	Seal	Seal swims behind Turbine Lander	1	1.5642549129195	12	1	0	0
24-Nov-2023 13:00:37	24-Nov-2023 13:00:38	FishSch	Small school for forage fish near AMP	1	1.56648080754468	13	1	0	0
24-Nov-2023 15:41:25	24-Nov-2023 15:41:27	Fish	Large flatfish (starry flounder?) drifts past rotating turbine high in water column	1	1.57299307802294	15	1	1	56.6981318593025
24-Nov-2023 15:52:23	24-Nov-2023 15:52:23	Fish	Small (perch-like) fish. Only five frames (1/4 second), no video. Passively drifts past.	1	1.57343662700998	15	1	1	57.9840710759163
24-Nov-2023 17:42:32	24-Nov-2023 17:47:30	Fish	Small fish near AMP	1	1.66986889336025	17	0	1	62.9626563191414
25-Nov-2023 04:22:29	25-Nov-2023 04:27:29	Seal	Seall approaches turbine then swims off	1	-0.070412418995218	4	0	0	0
25-Nov-2023 17:37:31	25-Nov-2023 17:37:34	Fish	Small/medium fish (forage) swims through moving rotor (second camera shows no collision)	1	1.76806384025564	17	0	1	68.5875566391671
25-Nov-2023 18:07:32	25-Nov-2023 18:07:34	Fish	Small fish avoids turns away from rotor	1	1.88513123458571	18	0	1	70.5224706612527
25-Nov-2023 19:17:33	25-Nov-2023 19:17:35	Fish	Long slender fish approaches rotating rotor and turns around	1	1.48576978371422	19	0	1	59.2161181569099
26-Nov-2023 08:21:14	26-Nov-2023 08:21:14	Fish	Small (perch?) near AMP	1	-0.0227569449728001	8	1	0	0
26-Nov-2023 10:37:32	26-Nov-2023 10:37:37	Fish	Flatfish (probable starry flounder) in water column behind rotor	1	-0.670910060088041	10	1	0	0
26-Nov-2023 16:13:12	26-Nov-2023 16:13:14	Fish	Small fish passively drifts past moving rotor	1	1.36230221167362	16	1	1	53.7938542297629
26-Nov-2023 19:47:35	26-Nov-2023 19:47:36	Fish	Small, slender fish approaches passively approaches turbine then swims away	1	1.6999469666764	19	0	1	63.1609490513802
26-Nov-2023 20:02:33	26-Nov-2023 20:07:37	Fish	Small fish passively(?) avoids rotor	1	1.46581217173981	20	0	1	60.0036964325582
26-Nov-2023 20:27:36	26-Nov-2023 20:27:36	Fish	Small fish passively drifts past moving rotor	1	1.31731382155161	20	0	1	50.1047152231951
27-Nov-2023 08:16:17	27-Nov-2023 08:16:26	Seal	Seal swims past rotor casually	1	0.385371958795926	8	1	0	0
27-Nov-2023 11:41:17	27-Nov-2023 11:41:49	Bird	Pigeon Guillemot	1	-0.316838748641632	11	1	0	0
28-Nov-2023 03:18:52	28-Nov-2023 03:18:53	Fish	Small fish swims into moving rotor and turns	1	-1.78006002298839	3	0	1	69.9312832772732
28-Nov-2023 09:46:51	28-Nov-2023 09:46:56	Bird	Pigeon Guillemot	1	-0.18117865060429	9	1	0	0
28-Nov-2023 09:48:01	28-Nov-2023 09:48:06	Bird	Pigeon Guillemot	1	-0.186325969895143	9	1	0	0
28-Nov-2023 13:27:57	28-Nov-2023 13:28:04	Bird	Pigeon Guillemot	1	-0.0618552376025573	13	1	0	0
28-Nov-2023 13:28:35	28-Nov-2023 13:29:14	Bird	Pigeon Guillemot swimming around and visiting camera	1	-0.0930568131981947	13	1	0	0
28-Nov-2023 18:53:53	28-Nov-2023 18:53:55	Fish	Small fish through rotor, no apparent collision or obvious evasion, but appears impacted by wake	1	1.77331981563198	18	0	1	66.8377737774224
28-Nov-2023 18:53:55	28-Nov-2023 18:58:55	Fish	Small fish near rotor, behavior change unclear, but swimming impacted by wake	1	1.75878925372419	18	0	1	66.452160179615
29-Nov-2023 01:23:54	29-Nov-2023 01:23:55	Fish	Small fish near spinning rotor	1	-1.82008326871144	1	0	1	71.8018628261983
29-Nov-2023 08:48:12	29-Nov-2023 08:48:39	Bird	Pigeon Guillemot	1	0.188303705339126	8	1	0	0
29-Nov-2023 08:49:05	29-Nov-2023 08:49:19	Bird	Pigeon Guillemot	1	0.20905253308042	8	1	0	0
29-Nov-2023 08:50:11	29-Nov-2023 08:50:36	Bird	Pigeon Guillemot	1	0.229113832470072	8	1	0	0
29-Nov-2023 08:51:59	29-Nov-2023 08:52:02	Seal	Seal near seafloor around Turbine Lander	1	0.264411711443914	8	1	0	0
29-Nov-2023 20:24:37	29-Nov-2023 20:29:37	Fish	Small fish swims through moving rotor, evading twice	1	1.76226971039777	20	0	1	67.2988862480785
29-Nov-2023 20:24:37	29-Nov-2023 20:24:38	Fish	Small fish through rotor, clear evasion	1	1.73949295095685	20	0	1	67.3913535768868
30-Nov-2023 09:58:18	30-Nov-2023 09:58:21	Bird	Pigeon Guillemot, near rotor	1	0.3874343392319	9	1	0	0
30-Nov-2023 09:58:18	30-Nov-2023 09:58:21	Bird	Pigeon Guillemot, poor visibility	1	0.3874343392319	9	1	0	0
30-Nov-2023 14:41:45	30-Nov-2023 14:42:21	Seal	Seal swimming around rotor	1	0.0589286958323182	14	1	0	0
30-Nov-2023 14:41:45	30-Nov-2023 14:42:21	Seal	Seal swimming around rotor	1	0.0589286958323182	14	1	0	0
30-Nov-2023 15:52:58	30-Nov-2023 15:52:59	Fish	Scuplin near camera	1	0.41328744197701	15	1	0	0
30-Nov-2023 20:29:39	30-Nov-2023 20:29:40	FishSch	Fish school approaches spinning rotor	1	1.59750814611005	20	0	1	60.5926325917244
30-Nov-2023 21:19:39	30-Nov-2023 21:19:40	Fish	Small fish, confused swimming, possible following uncaptured collision	1	1.67966658496437	21	0	1	61.2517645955086
01-Dec-2023 08:34:01	01-Dec-2023 08:34:32	Bird	Pigeon Guillemot	1	-0.184006763486876	8	1	0	0
01-Dec-2023 08:35:05	01-Dec-2023 08:35:13	Bird	Pigeon Guillemot	1	-0.190172712069272	8	1	0	0
01-Dec-2023 08:35:05	01-Dec-2023 08:35:13	Bird	Cormorant at same time as Guillemot	1	-0.190172712069272	8	1	0	0
01-Dec-2023 08:36:31	01-Dec-2023 08:36:58	Bird	Pigeon Guillemot	1	-0.193354138841357	8	1	0	0
01-Dec-2023 10:05:45	01-Dec-2023 10:05:47	Bird	Pigeon Guillemot	1	0.131543155728835	10	1	0	0
01-Dec-2023 10:06:22	01-Dec-2023 10:06:23	Bird	Pigeon Guillemot	1	0.136639408664861	10	1	0	0
01-Dec-2023 10:07:42	01-Dec-2023 10:08:25	Bird	Pigeon Guillemot	1	0.150576015936266	10	1	0	0
01-Dec-2023 10:16:04	01-Dec-2023 10:16:05	Bird	Cormorant	1	0.0814340431351044	10	1	0	0
01-Dec-2023 10:16:47	01-Dec-2023 10:16:49	Bird	Cormorant	1	0.0895245437975939	10	1	0	0
01-Dec-2023 10:18:33	01-Dec-2023 10:18:35	Bird	Cormorant	1	0.108936616702521	10	1	0	0
01-Dec-2023 13:06:52	01-Dec-2023 13:07:29	Bird	Cormorant	1	0.140256940278963	13	1	0	0
01-Dec-2023 13:07:50	01-Dec-2023 13:07:51	Bird	Cormorant	1	0.145008229058362	13	1	0	0
01-Dec-2023 13:16:19	01-Dec-2023 13:16:21	Seal	Seal	1	0.245970433838753	13	1	0	0
01-Dec-2023 13:17:50	01-Dec-2023 13:17:59	Seal	Seal	1	0.255356366985611	13	1	0	0
02-Dec-2023 09:17:46	02-Dec-2023 09:17:50	Fish	Small fish near foil and top of rotor	1	0.172373105692276	9	1	0	0
02-Dec-2023 13:54:45	02-Dec-2023 13:54:49	Bird	Pigeon Guillemot	1	0.223063385333359	13	1	0	0
02-Dec-2023 13:55:11	02-Dec-2023 13:55:49	Bird	Pigeon Guillemot	1	0.22124497724165	13	1	0	0
02-Dec-2023 13:56:21	02-Dec-2023 13:56:51	Bird	Pigeon Guillemot	1	0.224843244850531	13	1	0	0
02-Dec-2023 13:57:26	02-Dec-2023 13:57:28	Bird	Pigeon Guillemot	1	0.227584006754731	13	1	0	0
02-Dec-2023 15:37:04	02-Dec-2023 15:37:18	Bird	Cormorant	1	0.0427368751046165	15	1	0	0
02-Dec-2023 15:41:24	02-Dec-2023 15:41:44	Bird	Cormorant	1	0.0060986073589481	15	1	0	0
02-Dec-2023 15:41:55	02-Dec-2023 15:42:06	Bird	Cormorant	1	0.0537026670784609	15	1	0	0
02-Dec-2023 19:39:46	02-Dec-2023 19:39:46	Fish	Fish (snailfish?) on foil	1	0.809839585765323	19	0	0	0
02-Dec-2023 20:14:46	02-Dec-2023 20:19:45	Fish	Fish (snailfish?) on foil	1	0.854542587646595	20	0	0	0
02-Dec-2023 20:19:45	02-Dec-2023 20:19:45	Fish	Second fish (snailfish) on foil, single frame (no video). Probably the same as the animal in the next video due to location.	1	0.846400383188815	20	0	0	0
02-Dec-2023 20:24:45	02-Dec-2023 20:24:46	Fish	Fish (snailfish?) on foil	1	0.975256991863663	20	0	0	0
02-Dec-2023 20:34:45	02-Dec-2023 20:34:46	Shrimp	Shrimp swimming. Just a neat video, nothing special was observed	1	0.94111551308264	20	0	0	0
02-Dec-2023 20:39:45	02-Dec-2023 20:39:45	Fish	Long, slender fish near stationary rotor	1	0.915217073624257	20	0	0	0
02-Dec-2023 22:29:45	02-Dec-2023 22:29:45	Fish	Long, slender fish between AMP and rotor	1	1.20888211559873	22	0	1	46.3721564412117
03-Dec-2023 08:35:31	03-Dec-2023 08:35:32	Seal	Seal	1	-0.396908472986473	8	1	0	0
03-Dec-2023 09:37:12	03-Dec-2023 09:37:15	Bird	Cormorant	1	-0.0658499401062893	9	1	0	0
03-Dec-2023 09:57:46	03-Dec-2023 09:57:47	Fish	Small fish between AMP and rotor	1	-0.0777618697073148	9	1	0	0
03-Dec-2023 10:45:15	03-Dec-2023 10:45:25	Fish	Small fish on left foil, difficult to spot	1	-0.0622976165045179	10	1	0	0
03-Dec-2023 11:08:30	03-Dec-2023 11:08:31	Seal	Seal near AMP (short and out of focus, no video)	1	0.0598284323085501	11	1	0	0
03-Dec-2023 13:51:14	03-Dec-2023 13:51:16	Seal	Seal, head down towards seabed and swimming around Turbine Lander	1	0.545306457649302	13	1	0	0
04-Dec-2023 09:37:19	04-Dec-2023 09:37:21	Bird	Pigeon Guillemot (no video because cameras partially occuluded by fouling)	1	-0.168756795465788	9	1	0	0
04-Dec-2023 09:38:26	04-Dec-2023 09:39:11	Bird	Pigeon Guillemot	1	-0.172833727435026	9	1	0	0
04-Dec-2023 10:23:15	04-Dec-2023 10:23:20	Bird	Pigeon Guillemot	1	-0.119244477117023	10	1	0	0
04-Dec-2023 10:24:10	04-Dec-2023 10:24:17	Bird	Pigeon Guillemot	1	-0.148228725480699	10	1	0	0
04-Dec-2023 10:30:15	04-Dec-2023 10:30:36	Bird	Pigeon Guillemot	1	-0.0979574352485399	10	1	0	0
04-Dec-2023 10:35:21	04-Dec-2023 10:35:34	Bird	Pigeon Guillemot (no video because cameras partially occuluded by fouling)	1	-0.00628775217688774	10	1	0	0
04-Dec-2023 19:05:35	04-Dec-2023 19:05:58	FishSch	School of small fish, moves to avoid rotor even though it is not rotating	1	0.00146452875250328	19	0	0	0
04-Dec-2023 19:12:39	04-Dec-2023 19:12:41	Seal	Seal on swims past left side of rotor	1	0.00950995045241698	19	0	0	0
04-Dec-2023 19:16:33	04-Dec-2023 19:16:36	Seal	Seal near AMP	1	0.0140877663885638	19	0	0	0
04-Dec-2023 19:47:13	04-Dec-2023 19:47:16	Seal	Seal near AMP	1	0.159652166573469	19	0	0	0
05-Dec-2023 10:13:28	05-Dec-2023 10:13:30	Bird	Pigeon Guillemot	1	-0.175578460685838	10	1	0	0
05-Dec-2023 14:12:12	05-Dec-2023 14:12:13	Seal	Seal near AMP then swims away	1	0.690198019479225	14	1	0	0
05-Dec-2023 14:14:19	05-Dec-2023 14:14:20	Seal	Seal near AMP	1	0.134469954742428	14	1	0	0
05-Dec-2023 14:15:30	05-Dec-2023 14:15:33	Seal	Seal	1	0.170588960805935	14	1	0	0
05-Dec-2023 19:27:13	05-Dec-2023 19:27:13	Fish	Small (perch-like) fish near base of rotor	1	-0.0841683828991367	19	0	0	0
05-Dec-2023 22:17:13	05-Dec-2023 22:17:15	Fish	Small (perch-like) fish near base of rotor	1	0.0630929644686998	22	0	0	0
06-Dec-2023 08:41:25	06-Dec-2023 08:41:27	Bird	Pigeon Guillemot	1	-0.808715341525864	8	1	0	0
06-Dec-2023 13:09:55	06-Dec-2023 13:09:58	Bird	Pigeon Guillemot	1	0.374733316239025	13	1	0	0
06-Dec-2023 19:17:01	06-Dec-2023 19:17:06	Fish	Small fish near AMP	1	0.0286953911562352	19	0	0	0
06-Dec-2023 19:18:36	06-Dec-2023 19:18:38	Seal	Seal swims behind rotor	1	0.0308207007255232	19	0	0	0
06-Dec-2023 19:20:38	06-Dec-2023 19:20:43	Seal	Seal near rotor	1	0.033958545021181	19	0	0	0
06-Dec-2023 19:30:54	06-Dec-2023 19:30:56	Seal	Fish in foreground, seal (faint) behind rotor	1	0.056808388130539	19	0	0	0
06-Dec-2023 19:30:54	06-Dec-2023 19:30:56	Fish	Fish in foreground, seal (faint) behind rotor	1	0.056808388130539	19	0	0	0
08-Dec-2023 13:08:42	08-Dec-2023 13:08:44	Seal	Seal swims past	1	0.500752651763504	13	1	0	0
08-Dec-2023 22:12:59	08-Dec-2023 22:12:59	Fish	Small fish near AMP	1	-0.849319926989859	22	0	0	0
09-Dec-2023 13:06:02	09-Dec-2023 13:06:07	Seal	Seal swims up to AMP	1	0.242662376180369	13	1	0	0
10-Dec-2023 12:22:20	10-Dec-2023 12:22:59	Bird	Pigeon Guillemot	1	0.133789521873648	12	1	0	0
10-Dec-2023 12:23:32	10-Dec-2023 12:24:06	Bird	Pigeon Guillemot	1	0.160853810835275	12	1	0	0
10-Dec-2023 13:43:51	10-Dec-2023 13:43:54	Bird	Cormorant	1	0.5587032214941	13	1	0	0
11-Dec-2023 08:02:20	11-Dec-2023 08:02:22	Bird	Cormorant	1	-0.0755998793414524	8	1	0	0
11-Dec-2023 08:04:20	11-Dec-2023 08:04:22	Bird	Cormorant	1	-0.0715440356425095	8	1	0	0
11-Dec-2023 10:22:40	11-Dec-2023 10:22:41	Bird	Pigeon Guillemot	1	-0.152098496551955	10	1	0	0
11-Dec-2023 11:19:41	11-Dec-2023 11:19:51	Bird	Pigeon Guillemot	1	-0.146370787858894	11	1	0	0
11-Dec-2023 12:44:03	11-Dec-2023 12:44:09	Bird	Pigeon Guillemot	1	0.0415011456331875	12	1	0	0
11-Dec-2023 12:45:57	11-Dec-2023 12:46:42	Bird	Pigeon Guillemot	1	0.0416453661388818	12	1	0	0
11-Dec-2023 12:47:27	11-Dec-2023 12:47:30	Bird	Pigeon Guillemot	1	0.0417477557000228	12	1	0	0
11-Dec-2023 12:48:10	11-Dec-2023 12:48:15	Bird	Pigeon Guillemot	1	0.0418127508127471	12	1	0	0
12-Dec-2023 08:43:00	12-Dec-2023 08:43:39	Seal	Seal near AMP	1	-0.239887197573888	8	1	0	0
12-Dec-2023 13:27:16	12-Dec-2023 13:27:18	Seal	Seal swims between AMP and rotor	1	0.0603206839113697	13	1	0	0
12-Dec-2023 17:04:21	12-Dec-2023 17:04:23	Fish	Forage fish evasion, close to collision, swimming impacted by wake(?)	1	1.61105775804782	17	0	1	59.2763715347306
12-Dec-2023 23:39:21	12-Dec-2023 23:39:21	Fish	Small fish between rotor/AMP but no observed interaction	1	-1.57986186499991	23	0	1	62.6420601713853
13-Dec-2023 11:17:59	13-Dec-2023 11:19:07	Seal	Seal swimming around	1	-0.22568165808958	11	1	0	0
13-Dec-2023 11:22:35	13-Dec-2023 11:22:42	Bird	Pigeon Guillemot	1	-0.299200529341175	11	1	0	0
13-Dec-2023 11:23:59	13-Dec-2023 11:29:20	Bird	Pigeon Guillemot	1	-0.350372153111807	11	1	0	0
13-Dec-2023 12:12:44	13-Dec-2023 12:13:02	Seal	Seal swimming approaches rotor, swims around	1	-0.238032386503614	12	1	0	0
13-Dec-2023 17:54:22	13-Dec-2023 17:54:24	Fish	Small fish passively drifts between rotor/AMP	1	1.7326937368092	17	0	1	63.6776450276375
13-Dec-2023 19:24:24	13-Dec-2023 19:24:24	Fish	Small fish while rotating, no clear avoidance or rotor reaction	1	2.09297680490575	19	0	1	79.3864019796252
13-Dec-2023 23:29:22	13-Dec-2023 23:29:23	Fish	Small fish through moving rotor	1	-1.3292812482578	23	0	1	54.1387059893764
14-Dec-2023 10:46:28	14-Dec-2023 10:46:32	Fish	Tiny fish on rotor foils, not moving, hard to see (no video	1	-0.297993506706027	10	1	0	0
14-Dec-2023 12:15:48	14-Dec-2023 12:15:50	Bird	Pigeon Guillemot	1	-0.24175883158959	12	1	0	0
14-Dec-2023 14:15:31	14-Dec-2023 14:16:27	Seal	Seal approaches rotor and investigates it closely	1	0.0602969251835246	14	1	0	0
14-Dec-2023 16:05:17	14-Dec-2023 16:05:18	Fish	Tiny fish drifts near camera (few frames, no video)	1	0.601200550212182	16	1	0	0
14-Dec-2023 19:59:25	14-Dec-2023 19:59:25	Fish	Small fish swims at moving rotor, outcome unknown	1	2.06848535062486	19	0	1	76.8497650293542
14-Dec-2023 20:39:24	14-Dec-2023 20:39:26	Fish	Fish drifts between rotor and AMP	1	2.03671790827017	20	0	1	76.7152271613479
14-Dec-2023 20:39:24	14-Dec-2023 20:39:26	Fish	Fish swimming up into rotor, nearly collides, swims out of rotor	1	2.03671790827017	20	0	1	76.7152271613479
14-Dec-2023 22:34:25	14-Dec-2023 22:34:25	Fish	Small (perch-like) fish drifts between moving rotor and AMP	1	1.09675316441783	22	0	1	44.9034743137279
14-Dec-2023 23:34:25	14-Dec-2023 23:34:25	Fish	Forage fish near rotor (no video, few frames)	1	-0.64274497177517	23	0	0	0
15-Dec-2023 08:35:36	15-Dec-2023 08:35:37	Fish	Forage fish swims away from AMP	1	0.100699842895976	8	1	0	0
15-Dec-2023 10:20:31	15-Dec-2023 10:29:33	Bird	Cormorant	1	0.284514400671016	10	1	0	0
15-Dec-2023 10:33:13	15-Dec-2023 10:33:17	Bird	Cormorant	1	0.247268062447899	10	1	0	0
15-Dec-2023 10:34:11	15-Dec-2023 10:34:13	Bird	Cormorant	1	0.218197703001373	10	1	0	0
16-Dec-2023 02:49:27	16-Dec-2023 02:49:28	Fish	Small fish passively drifts between rotor and AMP	1	-2.08661828393556	2	0	0	0
16-Dec-2023 12:20:15	16-Dec-2023 12:20:15	Bird	Pigeon Guillemot (left edge of field of view)	1	0.103298660270018	12	1	0	0
16-Dec-2023 13:19:45	16-Dec-2023 13:19:46	Seal	Seal swims between rotor and AMP	1	0.0354634910403524	13	1	0	0
17-Dec-2023 08:30:53	17-Dec-2023 08:30:57	Fish	Small sculpin on AMP camera	1	0.165004185152672	8	1	0	0
17-Dec-2023 15:11:55	17-Dec-2023 15:11:57	Bird	Pigeon Guillemot	1	0.182203431455141	15	1	0	0
17-Dec-2023 15:14:11	17-Dec-2023 15:14:14	Bird	Pigeon Guillemot	1	0.223936399974216	15	1	0	0
19-Dec-2023 15:39:44	19-Dec-2023 15:39:57	Seal	Seal approaches rotor, swims in wake	1	0.461442963224691	15	1	1	33.652818351984
20-Dec-2023 11:10:51	20-Dec-2023 11:10:52	Bird	Cormorant	1	0.45940894944944	11	1	0	0
20-Dec-2023 11:11:31	20-Dec-2023 11:11:55	Bird	Cormorant	1	0.496281275593386	11	1	0	0
20-Dec-2023 11:14:22	20-Dec-2023 11:14:23	Bird	Cormorant	1	0.477567122481643	11	1	0	0
20-Dec-2023 11:15:29	20-Dec-2023 11:15:31	Bird	Cormorant	1	0.470759842204406	11	1	0	0
20-Dec-2023 11:17:14	20-Dec-2023 11:17:47	Bird	Cormorant, no video (mostly out of frame near camera)	1	0.457542145380713	11	1	0	0
20-Dec-2023 11:18:53	20-Dec-2023 11:18:59	Bird	Cormorant, no video (mostly out of frame near camera)	1	0.44810093336379	11	1	0	0
20-Dec-2023 11:20:45	20-Dec-2023 11:20:48	Bird	Cormorant	1	0.454231684870518	11	1	0	0
22-Dec-2023 11:07:31	22-Dec-2023 11:07:37	Bird	Cormorant	1	0.119812723874357	11	1	0	0
22-Dec-2023 11:08:47	22-Dec-2023 11:08:50	Bird	Cormorant	1	0.122709742038318	11	1	0	0
22-Dec-2023 13:03:20	22-Dec-2023 13:09:56	Bird	Cormorant	1	0.719990007597344	13	1	0	0
23-Dec-2023 10:15:07	23-Dec-2023 10:15:14	Bird	Pigeon Guillemot	1	-0.279542722975091	10	1	0	0
23-Dec-2023 10:15:54	23-Dec-2023 10:16:19	Bird	Pigeon Guillemot	1	-0.275619343183505	10	1	0	0
23-Dec-2023 11:27:53	23-Dec-2023 11:28:22	Bird	Pigeon Guillemot near AMP and rotor	1	-0.119073861404532	11	1	0	0
23-Dec-2023 11:29:50	23-Dec-2023 11:29:55	Bird	Pigeon Guillemot	1	-0.107309395130888	11	1	0	0
23-Dec-2023 17:14:14	23-Dec-2023 17:14:16	FishSch	Forage fish school, several instances of evasion, no clear collisions	1	1.62752191820202	17	0	1	67.0146975605214
24-Dec-2023 08:22:24	24-Dec-2023 08:22:32	Fish	Perch-like fish (three) near camera	1	-0.236435321194423	8	1	0	0
24-Dec-2023 08:22:24	24-Dec-2023 08:22:32	Fish	Perch-like fish (three) near camera	1	-0.236435321194423	8	1	0	0
24-Dec-2023 08:22:24	24-Dec-2023 08:22:32	Fish	Perch-like fish (three) near camera	1	-0.236435321194423	8	1	0	0
24-Dec-2023 12:45:35	24-Dec-2023 12:45:38	Bird	Pigeon Guillemot	1	0.253137574942425	12	1	0	0
24-Dec-2023 14:52:09	24-Dec-2023 14:53:42	Seal	Seal swimming in wake of moving rotor	1	1.30811788071887	14	1	1	50.3325933559996
24-Dec-2023 15:26:28	24-Dec-2023 15:26:29	Fish	Small sculpin drifts in front of camera	1	1.44633312816347	15	1	1	55.3607514500618
25-Dec-2023 08:37:47	25-Dec-2023 08:37:47	Fish	Small fish near AMP	1	-0.318197195186937	8	1	0	0
25-Dec-2023 11:16:57	25-Dec-2023 11:17:31	Bird	Cormorant	1	0.122820956704954	11	1	0	0
25-Dec-2023 11:17:56	25-Dec-2023 11:18:00	Bird	Cormorant	1	0.123672314739871	11	1	0	0
25-Dec-2023 11:18:43	25-Dec-2023 11:19:18	Bird	Cormorant	1	0.124880967116429	11	1	0	0
25-Dec-2023 11:23:00	25-Dec-2023 11:23:04	Bird	Cormorant	1	0.0887789158330307	11	1	0	0
25-Dec-2023 11:24:06	25-Dec-2023 11:24:19	Bird	Cormorant	1	0.125785467788307	11	1	0	0
25-Dec-2023 11:25:48	25-Dec-2023 11:25:50	Bird	Cormorant	1	0.108701609265472	11	1	0	0
25-Dec-2023 11:26:22	25-Dec-2023 11:26:24	Bird	Cormorant	1	0.1025308198168	11	1	0	0
25-Dec-2023 11:27:09	25-Dec-2023 11:27:10	Bird	Cormorant	1	0.0941231191929844	11	1	0	0
25-Dec-2023 11:34:47	25-Dec-2023 11:35:21	Bird	Cormorant	1	-0.0821214686927086	11	1	0	0
25-Dec-2023 11:35:56	25-Dec-2023 11:36:23	Bird	Cormorant	1	-0.0809502327565906	11	1	0	0
25-Dec-2023 11:37:37	25-Dec-2023 11:37:40	Bird	Cormorant	1	-0.0793565325371151	11	1	0	0
25-Dec-2023 11:53:55	25-Dec-2023 11:54:00	Bird	Pigeon Guillemot swims to rotor	1	-0.139520972971427	11	1	0	0
25-Dec-2023 12:36:29	25-Dec-2023 12:36:52	Bird	Pigeon Guillemot swims to rotor	1	0.0875231832325714	12	1	0	0
26-Dec-2023 13:14:04	26-Dec-2023 13:14:08	Bird	Pigeon Guillemot swims to rotor	1	0.310642642014048	13	1	0	0
26-Dec-2023 13:14:04	26-Dec-2023 13:14:08	Fish	Small fish swims up to rotor while bird is in area	1	0.310642642014048	13	1	0	0
27-Dec-2023 09:27:37	27-Dec-2023 09:27:39	Bird	Pigeon Guillemot near AMP	1	0.0950367604691969	9	1	0	0
27-Dec-2023 15:43:29	27-Dec-2023 15:43:29	Seal	Seal	1	0.562743646434568	15	1	0	0
27-Dec-2023 17:19:20	27-Dec-2023 17:19:21	Fish	Small fish near moving rotor, missed full interaction so no comment on evasion	1	1.40460278313016	17	0	1	51.2646724210411
28-Dec-2023 14:39:21	28-Dec-2023 14:39:23	Bird	Cormorant	1	0.0815978103658282	14	1	0	0
30-Dec-2023 13:34:52	30-Dec-2023 13:35:01	Bird	Pigeon Guillemot near AMP	1	-0.0638409286344654	13	1	0	0
30-Dec-2023 13:34:52	30-Dec-2023 13:35:01	Fish	Large fish (cabezon?) resting on rotor	1	-0.0638409286344654	13	1	0	0
30-Dec-2023 14:14:13	30-Dec-2023 14:14:26	Fish	Large fish (cabezon?) resting on rotor then swims around	1	-0.0735429498276283	14	1	0	0
31-Dec-2023 08:25:36	31-Dec-2023 08:25:39	Bird	Pigeon Guillemot near AMP	1	0.11512363306756	8	1	0	0
31-Dec-2023 16:19:23	31-Dec-2023 16:19:28	Fish	Scuplin on camera	1	-0.147526119244859	16	1	0	0
01-Jan-2024 09:00:12	01-Jan-2024 09:00:28	Bird	Cormorant	1	0.169585990946058	9	1	0	0
01-Jan-2024 09:01:36	01-Jan-2024 09:01:37	Bird	Cormorant	1	0.172399506365947	9	1	0	0
01-Jan-2024 09:01:55	01-Jan-2024 09:01:57	Bird	Cormorant	1	0.193284776530326	9	1	0	0
01-Jan-2024 09:03:07	01-Jan-2024 09:03:16	Bird	Cormorant	1	0.185591077997493	9	1	0	0
01-Jan-2024 09:04:51	01-Jan-2024 09:05:21	Bird	Cormorant	1	0.166121697988881	9	1	0	0
01-Jan-2024 10:04:24	01-Jan-2024 10:04:54	Fish	Small fish (perch-like) near rotor	1	0.311208897317155	10	1	0	0
01-Jan-2024 14:51:04	01-Jan-2024 14:51:29	Bird	Pigeon Guillemot, long dive/swim around	1	0.0816138956012017	14	1	0	0
01-Jan-2024 14:52:03	01-Jan-2024 14:52:51	Bird	Pigeon Guillemot, long dive/swim around	1	0.0210254941507237	14	1	0	0
01-Jan-2024 14:53:26	01-Jan-2024 14:54:05	Bird	Pigeon Guillemot dive	1	0.00848389708911931	14	1	0	0
01-Jan-2024 14:54:45	01-Jan-2024 14:54:58	Bird	Pigeon Guillemot	1	0.00630651494127802	14	1	0	0
01-Jan-2024 15:42:31	01-Jan-2024 15:42:33	Bird	Pigeon Guillemot near AMP	1	0.176285456530632	15	1	0	0
01-Jan-2024 20:29:28	01-Jan-2024 20:29:28	Fish	Single frame, small fish near rotor	1	0.661377661454106	20	0	0	0
02-Jan-2024 15:35:57	02-Jan-2024 15:36:00	Seal	Seal swims at AMP	1	0.0588261668583555	15	1	0	0
03-Jan-2024 03:14:30	03-Jan-2024 03:14:30	Fish	Small fish near rotor	1	-0.602188590699477	3	0	0	0
03-Jan-2024 03:39:32	03-Jan-2024 03:39:33	Fish	Small fish near camera	1	-0.640802679756713	3	0	0	0
03-Jan-2024 20:04:33	03-Jan-2024 20:04:33	Fish	Small fish near rotor	1	-0.307371597415984	20	0	0	0
04-Jan-2024 19:14:34	04-Jan-2024 19:19:34	Fish	Small fish near rotor	1	-0.231549605758316	19	0	0	0
06-Jan-2024 01:14:34	06-Jan-2024 01:14:34	Fish	Small fish near rotor	1	-0.202055951691128	1	0	0	0
06-Jan-2024 08:11:19	06-Jan-2024 08:11:22	Bird	Cormorant	1	-0.245564802830848	8	1	0	0
06-Jan-2024 08:12:10	06-Jan-2024 08:12:13	Bird	Cormorant	1	-0.246014554049391	8	1	0	0
06-Jan-2024 08:14:09	06-Jan-2024 08:14:12	Bird	Cormorant near AMP	1	-0.198538810343124	8	1	0	0
06-Jan-2024 08:14:57	06-Jan-2024 08:15:02	Bird	Cormorant	1	-0.199072340573289	8	1	0	0
06-Jan-2024 08:20:00	06-Jan-2024 08:20:06	Bird	Cormorant near AMP	1	-0.207879870232979	8	1	0	0
06-Jan-2024 08:20:49	06-Jan-2024 08:20:52	Bird	Cormorant	1	-0.214866489727275	8	1	0	0
06-Jan-2024 09:38:49	06-Jan-2024 09:39:13	Fish	Small fish, moves from AMP to base of rotor	1	-0.220591178566021	9	1	0	0
06-Jan-2024 11:32:14	06-Jan-2024 11:32:17	Bird	Cormorant near AMP	1	0.420628396444765	11	1	0	0
06-Jan-2024 11:33:18	06-Jan-2024 11:33:21	Bird	Cormorant near AMP	1	0.399629135581185	11	1	0	0
06-Jan-2024 11:35:27	06-Jan-2024 11:35:32	Bird	Cormorant	1	0.423900573576937	11	1	0	0
06-Jan-2024 11:38:59	06-Jan-2024 11:38:59	Bird	Cormorant near AMP	1	0.447653513421134	11	1	0	0
06-Jan-2024 11:39:33	06-Jan-2024 11:39:36	Bird	Cormorant near AMP	1	0.452177114790801	11	1	0	0
06-Jan-2024 11:40:14	06-Jan-2024 11:40:21	Bird	Cormorant near AMP	1	0.468269957110602	11	1	0	0
06-Jan-2024 11:45:06	06-Jan-2024 11:45:11	Bird	Cormorant	1	0.562432793880001	11	1	0	0
06-Jan-2024 11:46:05	06-Jan-2024 11:46:08	Bird	Cormorant	1	0.569692456465662	11	1	0	0
06-Jan-2024 11:46:45	06-Jan-2024 11:46:57	Bird	Cormorant near AMP	1	0.57528782140449	11	1	0	0
06-Jan-2024 11:47:58	06-Jan-2024 11:48:02	Bird	Cormorant	1	0.583890546567336	11	1	0	0
06-Jan-2024 11:49:02	06-Jan-2024 11:49:03	Bird	Cormorant with prey	1	0.591764092654255	11	1	0	0
06-Jan-2024 18:04:35	06-Jan-2024 18:04:36	Fish	Small fish in rotor wake	1	0.934643555537818	18	0	1	40.0641052693617
07-Jan-2024 00:14:37	07-Jan-2024 00:14:38	Fish	Medium fish rubbing up against rotor foil	1	-0.665278780714296	0	0	0	0
07-Jan-2024 08:53:46	07-Jan-2024 08:53:47	Bird	Pigeon Guillemot in background	1	-0.221558065749264	8	1	0	0
07-Jan-2024 11:11:51	07-Jan-2024 11:11:55	Bird	Pigeon Guillemot	1	0.209773123130862	11	1	0	0
07-Jan-2024 11:13:09	07-Jan-2024 11:13:11	Bird	Pigeon Guillemot	1	0.182112576683353	11	1	0	0
08-Jan-2024 09:31:39	08-Jan-2024 09:31:41	Bird	Pigeon Guillemot	1	-0.229750682582588	9	1	0	0
08-Jan-2024 10:25:01	08-Jan-2024 10:25:20	Bird	Cormorant near AMP	1	0.0559074358958735	10	1	0	0
09-Jan-2024 09:17:22	09-Jan-2024 09:17:27	Bird	Cormorant	1	-0.342477254187984	9	1	0	0
09-Jan-2024 09:19:19	09-Jan-2024 09:19:21	Bird	Cormorant	1	-0.348089062604244	9	1	0	0
09-Jan-2024 09:20:31	09-Jan-2024 09:20:32	Bird	Cormorant	1	-0.323360376046108	9	1	0	0
09-Jan-2024 09:46:37	09-Jan-2024 09:46:42	Bird	Cormorant	1	-0.205935150494575	9	1	0	0
09-Jan-2024 09:48:07	09-Jan-2024 09:48:08	Bird	Cormorant	1	-0.190877068735818	9	1	0	0
09-Jan-2024 09:51:54	09-Jan-2024 09:51:56	Bird	Cormorant to side of Lander	1	-0.0979425424103615	9	1	0	0
09-Jan-2024 09:53:07	09-Jan-2024 09:53:10	Bird	Cormorant	1	-0.0685114849470147	9	1	0	0
09-Jan-2024 09:54:42	09-Jan-2024 09:54:43	Bird	Cormorant to side of Lander	1	0.0574071349744944	9	1	0	0
09-Jan-2024 09:55:19	09-Jan-2024 09:55:21	Bird	Pigeon Guillemot	1	0.0477468562544205	9	1	0	0
09-Jan-2024 09:55:58	09-Jan-2024 09:56:00	Bird	Cormorant dives behind Lander	1	0.0376072449225957	9	1	0	0
09-Jan-2024 09:56:41	09-Jan-2024 09:56:44	Bird	Cormorant	1	0.026181206391599	9	1	0	0
09-Jan-2024 09:57:46	09-Jan-2024 09:57:48	Bird	Cormorant	1	0.00938567569559492	9	1	0	0
09-Jan-2024 09:58:16	09-Jan-2024 09:58:19	Bird	Pigeon Guillemot	1	0.00137396937481131	9	1	0	0
09-Jan-2024 10:00:19	09-Jan-2024 10:00:23	Bird	Pigeon guillemot, swims past rotor	1	0.00903667296860682	10	1	0	0
09-Jan-2024 10:00:53	09-Jan-2024 10:00:57	Bird	Pigeon guillemot, in background	1	0.0604864006385337	10	1	0	0
09-Jan-2024 10:02:19	09-Jan-2024 10:02:20	Bird	Cormorant	1	0.13055496816633	10	1	0	0
09-Jan-2024 10:04:30	09-Jan-2024 10:04:33	Bird	Cormorant	1	0.108903857859543	10	1	0	0
09-Jan-2024 10:05:27	09-Jan-2024 10:05:27	Bird	Cormorant	1	0.117194792355771	10	1	0	0
09-Jan-2024 22:30:58	09-Jan-2024 22:30:59	Fish	Small fish, rotating turbine, event incomplete	1	-1.45904021066174	22	0	1	56.4169171452522
10-Jan-2024 00:30:59	10-Jan-2024 00:35:58	Fish	Small fish near camera	1	-2.03856359371793	0	0	1	98.5050112009048
10-Jan-2024 18:20:58	10-Jan-2024 18:20:59	Fish	Long slender fish, collision and swims away	1	2.00921644295757	18	0	1	78.7688645482063
10-Jan-2024 19:10:59	10-Jan-2024 19:15:59	Fish	Small fish near camera	1	1.81658824863294	19	0	1	72.709783595605
10-Jan-2024 19:10:59	10-Jan-2024 19:15:59	Fish	Small fish near camera	1	1.81658824863294	19	0	1	72.709783595605
11-Jan-2024 19:21:01	11-Jan-2024 19:26:02	Fish	Small fish	1	2.18260882710213	19	0	1	88.4167352990579
12-Jan-2024 17:51:05	12-Jan-2024 17:51:05	Fish	Small fish near cameras	1	1.48355544117683	17	0	0	-4.2211791103492e-05
12-Jan-2024 17:56:03	12-Jan-2024 17:56:03	Fish	Small fish near rotor, terribility visibility	1	1.50035884729255	17	0	0	1.87602336900156e-05
12-Jan-2024 18:36:05	12-Jan-2024 18:36:07	Fish	Small, slender fish swimming against current near rotor	1	1.82589991881188	18	0	0	0.000805852771736681
12-Jan-2024 19:26:04	12-Jan-2024 19:26:05	Fish	Small fish near cameras	1	2.10548093992834	19	0	0	0.000436187416437219
12-Jan-2024 21:06:05	12-Jan-2024 21:06:06	Fish	Small fish near cameras	1	1.71701127364052	21	0	0	-0.000670697082017289
12-Jan-2024 21:11:05	12-Jan-2024 21:11:06	Fish	Small fish near cameras	1	1.74268937310527	21	0	0	-0.000398666399424193
13-Jan-2024 00:31:05	13-Jan-2024 00:31:06	Fish	Small fish near cameras	1	-1.82218963496235	0	0	0	-0.000147818634286523
13-Jan-2024 10:11:15	13-Jan-2024 10:11:18	Bird	Cormorant	1	0.245882265201537	10	1	0	-0.00111626439773646
13-Jan-2024 10:17:23	13-Jan-2024 10:17:51	Bird	Cormorant	1	0.140082914436006	10	1	0	0.000229818341856609
13-Jan-2024 10:18:12	13-Jan-2024 10:19:06	Bird	Cormorant	1	0.140532392338048	10	1	0	-9.05983615666628e-05
13-Jan-2024 10:19:30	13-Jan-2024 10:19:54	Bird	Cormorant	1	0.140819484933811	10	1	0	0.000853615011409169
13-Jan-2024 10:20:18	13-Jan-2024 10:20:44	Bird	Cormorant	1	0.131050608322879	10	1	0	0.000379906074128679
13-Jan-2024 10:21:16	13-Jan-2024 10:21:31	Bird	Cormorant	1	0.129714644406851	10	1	0	0.000379906074128679
13-Jan-2024 10:22:23	13-Jan-2024 10:22:37	Bird	Cormorant	1	0.139771189353876	10	1	0	-1.87605772106374e-05
13-Jan-2024 10:23:03	13-Jan-2024 10:23:03	Bird	Cormorant	1	0.13927334639766	10	1	0	-1.87605772106374e-05
13-Jan-2024 10:24:33	13-Jan-2024 10:24:36	Bird	Cormorant	1	0.164402941993214	10	1	0	7.97324874972711e-05
13-Jan-2024 10:26:14	13-Jan-2024 10:26:32	Bird	Cormorant	1	0.154274814998176	10	1	0	5.62822125607827e-05
13-Jan-2024 22:41:05	13-Jan-2024 22:41:06	Fish	Small fish	1	1.27621073982259	22	0	1	55.5219557881355
14-Jan-2024 02:21:06	14-Jan-2024 02:21:07	Fish	Small fish near AMP	1	-2.04706275927702	2	0	1	81.1421264320612
14-Jan-2024 02:51:06	14-Jan-2024 02:56:06	Fish	Moderate (12+ cm?) fish moving with currents	1	-2.19988750499663	2	0	1	86.9675739683211
14-Jan-2024 12:12:36	14-Jan-2024 12:16:19	Bird	Pigeon Guillemot	1	-0.295865692424877	12	1	0	0
14-Jan-2024 12:54:51	14-Jan-2024 12:55:05	Bird	Cormorant	1	-0.256490539353637	12	1	0	0
14-Jan-2024 12:55:43	14-Jan-2024 12:55:47	Bird	Cormorant near AMP	1	-0.255960589100112	12	1	0	0
14-Jan-2024 12:59:27	14-Jan-2024 12:59:39	Bird	Cormorant captures large fish (gunnel?)	1	-0.25345941589147	12	1	0	0
14-Jan-2024 12:59:27	14-Jan-2024 12:59:39	Fish	Fish gets captured by cormorant after pursuit	1	-0.25345941589147	12	1	0	0
14-Jan-2024 13:07:26	14-Jan-2024 13:08:06	Bird	Cormorant	1	-0.221739128837721	13	1	0	0
14-Jan-2024 13:09:25	14-Jan-2024 13:09:28	Bird	Cormorant	1	-0.23768659831232	13	1	0	0
14-Jan-2024 13:09:58	14-Jan-2024 13:10:00	Bird	Cormorant near AMP	1	-0.242659680821197	13	1	0	0
14-Jan-2024 13:10:52	14-Jan-2024 13:11:00	Bird	Cormorant near AMP	1	-0.190068907034711	13	1	0	0
14-Jan-2024 13:11:24	14-Jan-2024 13:11:56	Bird	Cormorant near AMP	1	-0.203398442680663	13	1	0	0
14-Jan-2024 13:12:22	14-Jan-2024 13:14:50	Bird	Cormorant	1	-0.250038133399673	13	1	0	0
14-Jan-2024 13:15:17	14-Jan-2024 13:15:20	Bird	Cormorant	1	-0.23155075060992	13	1	0	0
14-Jan-2024 13:16:34	14-Jan-2024 13:16:37	Bird	Cormorant	1	-0.213622279491598	13	1	0	0
14-Jan-2024 13:17:27	14-Jan-2024 13:17:30	Bird	Cormorant	1	-0.20133627136483	13	1	0	0
14-Jan-2024 13:18:02	14-Jan-2024 13:18:05	Bird	Cormorant	1	-0.193073260011195	13	1	0	0
14-Jan-2024 13:19:43	14-Jan-2024 13:19:45	Bird	Cormorant	1	-0.169742891191658	13	1	0	0
14-Jan-2024 13:20:37	14-Jan-2024 13:20:39	Bird	Cormorant	1	-0.17097847955867	13	1	0	0
14-Jan-2024 13:23:14	14-Jan-2024 13:23:14	Fish	Small fish near rotor, single frame no video	1	-0.181729026365512	13	1	0	0
14-Jan-2024 13:23:29	14-Jan-2024 13:23:37	Bird	Cormorant	1	-0.182637998823555	13	1	0	0
14-Jan-2024 13:25:38	14-Jan-2024 13:25:43	Bird	Cormorant	1	-0.193093673739207	13	1	0	0
14-Jan-2024 13:26:41	14-Jan-2024 13:26:45	Bird	Cormorant	1	-0.198777595831436	13	1	0	0
14-Jan-2024 13:27:50	14-Jan-2024 13:27:55	Bird	Cormorant	1	-0.205100530636567	13	1	0	0
14-Jan-2024 14:30:30	14-Jan-2024 14:31:13	Seal	Seal getting to know the AMP	1	-0.208623344660361	14	1	0	0
14-Jan-2024 16:00:31	14-Jan-2024 16:00:33	Bird	Cormorant	1	0.078548305958945	16	1	0	0
14-Jan-2024 16:01:04	14-Jan-2024 16:01:07	Bird	Cormorant	1	0.0695721007394854	16	1	0	0
14-Jan-2024 16:02:33	14-Jan-2024 16:02:35	Bird	Cormorant	1	0.00720192428212835	16	1	0	0
14-Jan-2024 16:03:39	14-Jan-2024 16:07:46	Bird	Cormorant	1	-0.0508401618286982	16	1	0	0
15-Jan-2024 01:36:07	15-Jan-2024 01:36:08	Fish	Small fish near collision with rotor	1	-1.40280706041329	1	0	1	58.6135334900168
15-Jan-2024 05:51:09	15-Jan-2024 05:51:09	Fish	Small fish near rotor, single frame no video	1	-1.44607892652248	5	0	1	63.445149313231
15-Jan-2024 08:15:32	15-Jan-2024 08:15:33	Bird	Cormorant	1	0.290974368901868	8	1	0	0
15-Jan-2024 10:02:20	15-Jan-2024 10:02:22	Bird	Cormorant	1	0.555128494038564	10	1	0	0
15-Jan-2024 10:05:55	15-Jan-2024 10:05:55	Bird	Cormorant	1	0.635120264859041	10	1	0	0
15-Jan-2024 22:56:09	15-Jan-2024 22:56:10	Fish	Long slender fish near rotating turbine, missed beginning of interaction, evasion (swimming down and away from rotor)	1	1.20751423154849	22	0	1	49.4587329030037
16-Jan-2024 02:41:10	16-Jan-2024 02:41:10	Fish	Small fish near spinning rotor, event only partial captured	1	-1.17728503404019	2	0	1	47.0674899231642
16-Jan-2024 15:23:50	16-Jan-2024 15:24:36	Seal	Seal near AMP and rotor	1	-0.31647091479762	15	1	0	0
16-Jan-2024 16:22:45	16-Jan-2024 16:22:47	Bird	Cormorant near AMP	1	-0.284736840997465	16	1	0	0
16-Jan-2024 16:25:44	16-Jan-2024 16:26:08	Bird	Cormorant near AMP	1	-0.316181135901578	16	1	0	0
18-Jan-2024 08:21:27	18-Jan-2024 08:21:28	Bird	Cormorant near AMP	1	-0.463831696546333	8	1	0	0
18-Jan-2024 08:25:32	18-Jan-2024 08:25:33	Bird	Cormorant near AMP	1	-0.472152882524789	8	1	0	0
18-Jan-2024 08:28:52	18-Jan-2024 08:28:52	Bird	Cormorant near AMP	1	-0.494118465833795	8	1	0	0
21-Jan-2024 10:52:54	21-Jan-2024 10:52:58	Seal	Seal near edge of frame	1	-0.0560323985130595	10	1	0	0
22-Jan-2024 09:13:41	22-Jan-2024 09:14:05	Bird	Cormorant	1	-0.262513712907576	9	1	0	0
22-Jan-2024 09:16:07	22-Jan-2024 09:16:09	Bird	Cormorant	1	-0.261642013723053	9	1	0	0
22-Jan-2024 11:21:01	22-Jan-2024 11:21:26	Bird	Cormorant	1	-0.0467023989796164	11	1	0	0
23-Jan-2024 05:26:19	23-Jan-2024 05:26:20	Fish	Small fishing swimming away from rotor	1	0.0740103441294317	5	0	0	0
24-Jan-2024 05:32:41	24-Jan-2024 05:32:42	Fish	Very small fish	1	0.224014392954741	5	0	0	0
24-Jan-2024 11:55:05	24-Jan-2024 11:55:07	Bird	Guillemot at top of rotor	1	-0.189373450634648	11	1	0	0
26-Jan-2024 18:46:07	26-Jan-2024 18:46:07	Fish	Small fish	1	1.43136259764128	18	0	1	60.5074790901825
28-Jan-2024 08:46:07	28-Jan-2024 08:46:10	Fish	Small fish near rotor	1	0.467050564066126	8	1	0	0
29-Jan-2024 08:11:01	29-Jan-2024 08:12:21	Fish	Small fish	1	0.219069726062229	8	1	0	0
31-Jan-2024 08:14:05	31-Jan-2024 08:14:06	Bird	Cormorant near camera	1	0.164081263777659	8	1	0	0
31-Jan-2024 08:14:25	31-Jan-2024 08:14:30	Bird	Cormorant dives straight to AMP to forage	1	0.148689350742	8	1	0	0
31-Jan-2024 12:26:50	31-Jan-2024 12:26:51	Bird	Cormorant with prey	1	0.660715780550333	12	1	0	0
31-Jan-2024 12:27:52	31-Jan-2024 12:27:54	Bird	Cormorant	1	0.668861409221769	12	1	0	0
31-Jan-2024 12:30:29	31-Jan-2024 12:30:29	Bird	Cormorant	1	0.665224208628931	12	1	0	0
31-Jan-2024 12:35:25	31-Jan-2024 12:35:25	Bird	Cormorant	1	0.666573813285586	12	1	0	0
31-Jan-2024 12:40:04	31-Jan-2024 12:40:06	Bird	Cormorant	1	0.664083768264593	12	1	0	0
31-Jan-2024 12:44:08	31-Jan-2024 12:44:10	Bird	Cormorant	1	0.601005639736469	12	1	0	0
31-Jan-2024 13:56:36	31-Jan-2024 13:56:43	Fish	Counted as a fish, but really a mullosk. Hooded nudibranch (Melibe leonina)	1	-0.065729598314179	13	1	0	0
31-Jan-2024 16:06:00	31-Jan-2024 16:06:03	Bird	Pigeon guillemot	1	-0.0758875328609131	16	1	0	0
31-Jan-2024 16:12:59	31-Jan-2024 16:12:59	Bird	Cormorant	1	-0.0801163343461176	16	1	0	0
31-Jan-2024 16:22:35	31-Jan-2024 16:22:40	Seal	Seal to right of rotor	1	-0.159055460022727	16	1	0	0
31-Jan-2024 16:24:51	31-Jan-2024 16:26:06	Seal	Event has two seals in it	1	-0.222509702006734	16	1	0	0
31-Jan-2024 16:24:51	31-Jan-2024 16:26:06	Seal	Same event as above, noted twice to capture that there are two seals	1	-0.222509702006734	16	1	0	0
31-Jan-2024 17:22:23	31-Jan-2024 17:22:48	Fish	Sculpin on camera	1	-0.11576999547043	17	1	0	0
01-Feb-2024 08:07:32	01-Feb-2024 08:07:37	Fish	Sculpin on camera	1	0.229692619588095	8	1	0	0
01-Feb-2024 15:52:57	01-Feb-2024 15:52:57	Fish	Medium fish around the base of the rotor	1	0.0762573640846521	15	1	0	0
01-Feb-2024 18:56:04	01-Feb-2024 18:56:08	Fish	Small fish	1	-0.268101559175521	18	0	0	0
01-Feb-2024 19:06:28	01-Feb-2024 19:06:28	Fish	Small fish	1	-0.297564982295181	19	0	0	0
01-Feb-2024 19:08:20	01-Feb-2024 19:08:24	Fish	Small fish	1	-0.286355753289021	19	0	0	0
01-Feb-2024 19:14:17	01-Feb-2024 19:14:17	Fish	Small fish	1	-0.29018371568289	19	0	0	0
01-Feb-2024 19:21:49	01-Feb-2024 19:21:53	Fish	Small sculpin	1	-0.231047752483783	19	0	0	0
01-Feb-2024 19:23:23	01-Feb-2024 19:23:24	Fish	Tiny fish	1	-0.262302981117259	19	0	0	0
01-Feb-2024 19:39:52	01-Feb-2024 19:39:52	Fish	Small fish	1	-0.291178260875651	19	0	0	0
01-Feb-2024 19:48:05	01-Feb-2024 19:48:05	Fish	Small fish	1	-0.183164390653074	19	0	0	0
01-Feb-2024 19:51:24	01-Feb-2024 19:51:25	Fish	Small (long but thin)	1	-0.210859791875275	19	0	0	0
01-Feb-2024 19:54:51	01-Feb-2024 19:54:54	Fish	Small (long but thin)	1	-0.188700412446551	19	0	0	0
01-Feb-2024 20:03:03	01-Feb-2024 20:03:09	Fish	Medium size forage fish	1	-0.122693747007875	20	0	0	0
01-Feb-2024 20:11:59	01-Feb-2024 20:11:59	Fish	Small	1	-0.121954102014169	20	0	0	0
01-Feb-2024 20:33:19	01-Feb-2024 20:33:28	Fish	Medium size forage fish	1	0.0574273914794472	20	0	0	0
01-Feb-2024 20:46:55	01-Feb-2024 20:46:58	Fish	Medium size forage fish	1	0.00990649468419055	20	0	0	0
01-Feb-2024 20:58:11	01-Feb-2024 20:58:11	Fish	Small fish	1	0.0600187560511564	20	0	0	0
01-Feb-2024 20:59:11	01-Feb-2024 20:59:13	Fish	Small, within rotor before swimming out	1	0.0524070984305539	20	0	0	0
01-Feb-2024 21:03:09	01-Feb-2024 21:03:17	Fish	Small fish	1	0.120538992464526	21	0	0	0
01-Feb-2024 21:09:00	01-Feb-2024 21:09:15	Fish	Tiny fish	1	0.148877921830922	21	0	0	0
01-Feb-2024 22:04:34	01-Feb-2024 22:04:35	Fish	Tiny fish	1	0.13205888764642	22	0	0	0
01-Feb-2024 22:23:06	01-Feb-2024 22:23:13	Seal	Seal approaches rotor	1	0.179933738109557	22	0	0	0
01-Feb-2024 23:12:35	01-Feb-2024 23:12:35	Fish	Small fish	1	-0.0541855113549482	23	0	0	0
01-Feb-2024 23:18:07	01-Feb-2024 23:18:08	Fish	Small fish close to LAMP	1	-0.0226135233055389	23	0	0	0
01-Feb-2024 23:23:00	01-Feb-2024 23:23:02	Fish	Small fish close to LAMP	1	0.101440749968673	23	0	0	0
02-Feb-2024 00:48:43	02-Feb-2024 00:48:43	Fish	Small fish	1	0.165068335649797	0	0	0	0
02-Feb-2024 01:19:36	02-Feb-2024 01:19:36	Fish	Forage fish	1	0.0513133015503218	1	0	0	0
02-Feb-2024 02:34:13	02-Feb-2024 02:34:15	Fish	Forage fish	1	-0.163088273087002	2	0	0	0
02-Feb-2024 02:43:13	02-Feb-2024 02:43:28	Fish	Small fish near base of rotor	1	-0.160524959566776	2	0	0	0
02-Feb-2024 02:51:17	02-Feb-2024 02:51:17	Fish	Small fish	1	-0.171399405993886	2	0	0	0
02-Feb-2024 02:51:26	02-Feb-2024 02:51:26	Fish	Forage fish	1	-0.173865435937442	2	0	0	0
02-Feb-2024 02:51:46	02-Feb-2024 02:51:51	Fish	Forage fish	1	-0.179819213219822	2	0	0	0
02-Feb-2024 02:52:15	02-Feb-2024 02:52:17	Fish	Relatively long, thin fish (> 14+ cm), possible prickleback	1	-0.168934372303214	2	0	0	0
02-Feb-2024 04:31:34	02-Feb-2024 04:31:34	Fish	Small fish	1	-0.574382485969909	4	0	0	0
02-Feb-2024 08:10:06	02-Feb-2024 08:12:58	Fish	Small fish on rotor blade, hard to see	1	0.259798076513248	8	1	0	0
02-Feb-2024 08:13:04	02-Feb-2024 08:13:05	Fish	Small fish	1	0.31109568160904	8	1	0	0
02-Feb-2024 08:19:02	02-Feb-2024 08:19:04	Fish	Small fish on top of rotor	1	0.315929000511811	8	1	0	0
02-Feb-2024 08:19:33	02-Feb-2024 08:19:35	Fish	Small fish	1	0.313295966796439	8	1	0	0
02-Feb-2024 08:19:55	02-Feb-2024 08:42:42	Fish	Small fish on blade, moves around some before moving off	1	0.350348485371226	8	1	0	0
02-Feb-2024 08:28:32	02-Feb-2024 08:28:32	Fish	Small fish	1	0.321103854322673	8	1	0	0
02-Feb-2024 08:41:56	02-Feb-2024 08:41:59	Fish	Small fish	1	0.37017066720842	8	1	0	0
02-Feb-2024 08:42:00	02-Feb-2024 08:42:48	Fish	Small fish	1	0.375223730790059	8	1	0	0
02-Feb-2024 08:46:48	02-Feb-2024 08:49:22	Fish	Small fish on blade	1	0.383424055400346	8	1	0	0
02-Feb-2024 08:46:53	02-Feb-2024 08:49:25	Fish	Small fish	1	0.383704965198091	8	1	0	0
02-Feb-2024 09:57:15	02-Feb-2024 09:57:16	Fish	Small fish	1	0.655135043821129	9	1	0	0
02-Feb-2024 10:25:17	02-Feb-2024 10:25:50	Fish	Small fish	1	0.807895571232593	10	1	0	0
02-Feb-2024 15:51:23	02-Feb-2024 15:54:27	Fish	Small fish	1	0.161508620675777	15	1	0	0
02-Feb-2024 15:51:23	02-Feb-2024 15:54:27	Fish	Small fish	1	0.161508620675777	15	1	0	0
02-Feb-2024 15:51:23	02-Feb-2024 15:54:27	Fish	Small fish	1	0.161508620675777	15	1	0	0
02-Feb-2024 16:01:15	02-Feb-2024 16:01:19	Fish	Small fish	1	0.164212377638726	16	1	0	0
02-Feb-2024 16:28:35	02-Feb-2024 16:28:41	Fish	Small fish near cameras	1	0.0841370590500131	16	1	0	0
02-Feb-2024 16:51:35	02-Feb-2024 16:51:51	Fish	Small fish on blade	1	-0.279538018177011	16	1	0	0
02-Feb-2024 16:54:33	02-Feb-2024 16:54:34	Seal	Seal near seabed	1	-0.268113353128656	16	1	0	0
02-Feb-2024 17:56:18	02-Feb-2024 17:56:52	Seal	Seal swims into rotor (not moving)	1	-0.246426332918283	17	0	0	0
02-Feb-2024 17:59:54	02-Feb-2024 17:59:54	Seal	Seal up against LAMP	1	-0.2496695751477	17	0	0	0
02-Feb-2024 18:00:03	02-Feb-2024 18:00:06	Seal	Seal up against LAMP	1	-0.251049958987035	18	0	0	0
02-Feb-2024 18:08:38	02-Feb-2024 18:16:25	Seal	Sealing swimming all around rotor	1	-0.319687069083758	18	0	0	0
02-Feb-2024 19:21:41	02-Feb-2024 19:21:43	FishSch	School of small fish	1	-0.452138064065553	19	0	0	0
03-Feb-2024 01:55:12	03-Feb-2024 01:55:15	Fish	Small fish	1	-0.0683438299309621	1	0	0	0
03-Feb-2024 02:35:05	03-Feb-2024 02:35:06	Seal	Seal swimming around rotor	1	-0.0589334751516507	2	0	0	0
03-Feb-2024 02:35:06	03-Feb-2024 02:35:06	Fish	Small fish, note seal is nearby swimming around rotor	1	-0.0589688527111592	2	0	0	0
03-Feb-2024 03:16:38	03-Feb-2024 03:16:43	Fish	Small fish near rotor	1	-0.144907994682731	3	0	0	0
03-Feb-2024 03:16:38	03-Feb-2024 03:16:43	Fish	Small fish near rotor (same event as one above), two total fish	1	-0.144907994682731	3	0	0	0
03-Feb-2024 16:07:35	03-Feb-2024 16:07:38	Seal	Seal swims under rotor	1	0.523302755717179	16	1	0	0
03-Feb-2024 19:30:41	03-Feb-2024 19:30:42	Seal	Seal	1	-0.699884480152752	19	0	0	0
03-Feb-2024 20:00:44	03-Feb-2024 20:00:59	Seal	Seal	1	-0.754507994576232	20	0	0	0
03-Feb-2024 20:02:48	03-Feb-2024 20:02:50	Seal	Seal	1	-0.728120211455955	20	0	0	0
03-Feb-2024 21:22:10	03-Feb-2024 21:22:11	Seal	Seal	1	-0.662443166642219	21	0	0	0
04-Feb-2024 01:29:39	04-Feb-2024 01:30:02	Seal	Seal	1	-0.220788289168034	1	0	0	0
04-Feb-2024 09:07:34	04-Feb-2024 09:07:36	Bird	Cormorant	1	0.0871118365801775	9	1	0	0
04-Feb-2024 19:47:26	04-Feb-2024 19:47:28	FishSch	School of small fish	1	-0.903001248765062	19	0	0	0
05-Feb-2024 08:43:25	05-Feb-2024 08:43:26	Bird	Cormorant	1	0.0499089777742726	8	1	0	0
05-Feb-2024 08:44:34	05-Feb-2024 08:44:34	Bird	Cormorant	1	0.0645900637814594	8	1	0	0
05-Feb-2024 08:46:49	05-Feb-2024 08:46:49	Bird	Cormorant	1	0.0816822165421015	8	1	0	0
05-Feb-2024 08:49:07	05-Feb-2024 08:49:08	Bird	Cormorant with prey	1	0.077374945308172	8	1	0	0
05-Feb-2024 08:49:45	05-Feb-2024 08:49:56	Bird	Cormorant	1	0.076014212954108	8	1	0	0
05-Feb-2024 08:50:16	05-Feb-2024 08:50:57	Bird	Cormorant	1	0.0551673974012023	8	1	0	0
05-Feb-2024 08:51:15	05-Feb-2024 08:51:48	Bird	Cormorant	1	0.0483613814405873	8	1	0	0
05-Feb-2024 08:52:14	05-Feb-2024 08:52:41	Bird	Cormorant	1	0.00351467613504712	8	1	0	0
05-Feb-2024 08:53:36	05-Feb-2024 08:53:39	Bird	Cormorant	1	-0.0572536767227508	8	1	0	0
05-Feb-2024 08:54:26	05-Feb-2024 08:54:46	Bird	Cormorant	1	-0.0653597715683302	8	1	0	0
05-Feb-2024 09:00:28	05-Feb-2024 09:00:30	Bird	Cormorant	1	0.062793300252143	9	1	0	0
05-Feb-2024 19:48:44	05-Feb-2024 19:51:35	Seal	Seal in front of camera then moves to rotor	1	-0.662854042522252	19	0	0	0
05-Feb-2024 21:45:01	05-Feb-2024 21:45:01	Fish	Small fish	1	-1.30124067422161	21	0	1	59.9358513951302
05-Feb-2024 21:53:02	05-Feb-2024 21:53:02	Fish	Small fish near moving rotor	1	-1.33910094153804	21	0	1	60.420316384464
05-Feb-2024 22:13:03	05-Feb-2024 22:13:03	Fish	Small fish, stays clear of rotor (possible evasion but cannot be certain)	1	-1.35470484365853	22	0	1	62.180509865284
05-Feb-2024 22:22:21	05-Feb-2024 22:22:21	Fish	Small fish, evidence of evasion	1	-1.43785541951501	22	0	1	66.0776522755623
05-Feb-2024 22:30:36	05-Feb-2024 22:30:37	Fish	Small fish, evidence of evasion	1	-1.43376122066715	22	0	1	67.2129347920418
05-Feb-2024 22:33:21	05-Feb-2024 22:33:21	Fish	Small fish near LAMP	1	-1.48161568758638	22	0	1	67.5328877516091
05-Feb-2024 22:42:07	05-Feb-2024 22:42:07	Fish	Small fish	1	-1.434912155513	22	0	1	68.1371024005115
05-Feb-2024 23:06:53	05-Feb-2024 23:06:54	Fish	Small fish, evidence of evasion	1	-1.4406797545099	23	0	1	65.3804829716682
05-Feb-2024 23:06:53	05-Feb-2024 23:06:57	Fish	Small fish, evidence of evasion	1	-1.44020266665795	23	0	1	65.3804829716682
06-Feb-2024 06:01:40	06-Feb-2024 06:01:45	Fish	Tiny fish	1	0.109784554179328	6	0	0	0
06-Feb-2024 06:06:40	06-Feb-2024 06:06:41	Fish	Small fish	1	0.0708846913959478	6	0	0	0
06-Feb-2024 06:07:32	06-Feb-2024 06:07:37	Fish	Tiny fish	1	0.0663235052544133	6	0	0	0
06-Feb-2024 06:07:36	06-Feb-2024 06:07:36	Fish	Another small fish near base of rotor	1	0.0661385007673286	6	0	0	0
06-Feb-2024 06:07:52	06-Feb-2024 06:07:57	Fish	Tiny fish	1	0.0645754880297618	6	0	0	0
06-Feb-2024 06:10:45	06-Feb-2024 06:10:48	Fish	Tiny fish	1	0.0458597255502935	6	0	0	0
06-Feb-2024 06:15:18	06-Feb-2024 06:15:26	Fish	Forage fish, perhaps 14 cm or so (an estimate)	1	0.0588204192950468	6	0	0	0
06-Feb-2024 06:15:26	06-Feb-2024 06:15:28	Fish	Small fish	1	0.0584284775033454	6	0	0	0
06-Feb-2024 06:20:00	06-Feb-2024 06:20:53	Fish	Several small fish	1	0.0414506973117908	6	0	0	0
06-Feb-2024 06:23:34	06-Feb-2024 06:23:35	Fish	Small fish	1	-0.0146749736047954	6	0	0	0
06-Feb-2024 21:51:07	06-Feb-2024 21:51:08	Fish	Small fish	1	-1.38050618024567	21	0	1	67.3620195224629
06-Feb-2024 21:51:09	06-Feb-2024 21:51:10	Fish	Small fish, evidence of evasion	1	-1.3789493195892	21	0	1	67.3620195224629
06-Feb-2024 21:53:29	06-Feb-2024 21:53:29	Fish	Small/medium fish, moving towards rotor, evasion	1	-1.44630512257475	21	0	1	66.7980816885829
06-Feb-2024 22:18:37	06-Feb-2024 22:18:37	Fish	Small/medium fish, moving towards rotor, evasion	1	-1.52362499361377	22	0	1	69.1414504197777
06-Feb-2024 22:26:27	06-Feb-2024 22:26:27	Fish	Small/medium fish, moving towards rotor, evasion	1	-1.56512805361339	22	0	1	69.3444094083837
06-Feb-2024 22:26:27	06-Feb-2024 22:26:29	Fish	Small/medium fish, moving towards rotor, evasion	1	-1.56508898518266	22	0	1	69.3444094083837
06-Feb-2024 22:26:29	06-Feb-2024 22:26:29	Fish	Fish near cameras	1	-1.56505143889859	22	0	1	69.3444094083837
06-Feb-2024 22:34:46	06-Feb-2024 22:34:47	Fish	Small fish, evidence of evasion	1	-1.59865621427446	22	0	1	72.0825284384191
06-Feb-2024 22:36:48	06-Feb-2024 22:36:48	Fish	Small fish	1	-1.62680614896573	22	0	1	72.2506278671324
06-Feb-2024 22:41:08	06-Feb-2024 22:41:08	Fish	Small fish, evidence of evasion	1	-1.5994377002062	22	0	1	72.0689861088991
06-Feb-2024 22:55:37	06-Feb-2024 22:55:37	FishSch	Small fish, several examples of evasion (only one included)	1	-1.6093246667688	22	0	1	74.0534957252443
06-Feb-2024 23:02:22	06-Feb-2024 23:02:22	Fish	Small fish	1	-1.69235167621099	23	0	1	75.037332066747
06-Feb-2024 23:15:21	06-Feb-2024 23:15:22	Fish	Small fish, evidence of evasion	1	-1.70880452874337	23	0	1	79.2585822248557
06-Feb-2024 23:18:30	06-Feb-2024 23:18:30	Fish	Small fish	1	-1.78384903518281	23	0	1	78.5920624994352
07-Feb-2024 00:07:58	07-Feb-2024 00:07:58	Fish	Small fish	1	-1.6180617784069	0	0	1	71.4929482318827
07-Feb-2024 00:10:15	07-Feb-2024 00:10:16	Fish	Tiny fish	1	-1.59727354292507	0	0	1	72.3599126908134
07-Feb-2024 00:10:17	07-Feb-2024 00:10:17	Fish	Medium fish, evidence of evasion	1	-1.59569288397713	0	0	1	72.3599126908134
07-Feb-2024 00:16:51	07-Feb-2024 00:16:56	Fish	Small fish swims into moving rotor. Another (or maybe same) is again observed in wake diving down and way from the rotor (evasion)	1	-1.59623995944615	0	0	1	72.1120828289966
07-Feb-2024 00:17:56	07-Feb-2024 00:17:58	Fish	Relatively long fish swimming in rotor wake	1	-1.58548337731524	0	0	1	72.1452040843666
07-Feb-2024 00:22:43	07-Feb-2024 00:22:43	Fish	Small fish	1	-1.51508744796779	0	0	1	73.159183930911
07-Feb-2024 04:30:32	07-Feb-2024 04:30:32	Shrimp	Shrimp	1	-0.107893607134522	4	0	0	0
07-Feb-2024 05:12:45	07-Feb-2024 05:12:54	Seal	Seal investigating rotor	1	-0.0012248895283189	5	0	0	0
07-Feb-2024 05:14:48	07-Feb-2024 05:14:51	Seal	Seal investigating rotor	1	0.00212847004632473	5	0	0	0
07-Feb-2024 08:45:57	07-Feb-2024 08:46:00	Bird	Cormorant	1	-0.213415862314347	8	1	0	0
07-Feb-2024 08:46:52	07-Feb-2024 08:46:53	Bird	Cormorant	1	-0.20627151737887	8	1	0	0
07-Feb-2024 09:18:01	07-Feb-2024 09:18:08	Bird	Cormorant	1	-0.160168053691024	9	1	0	0
07-Feb-2024 09:19:49	07-Feb-2024 09:19:51	Bird	Cormorant	1	-0.147310133269589	9	1	0	0
07-Feb-2024 09:20:20	07-Feb-2024 09:20:22	Bird	Cormorant	1	-0.143448509474243	9	1	0	0
07-Feb-2024 09:24:35	07-Feb-2024 09:24:40	Seal	Seal swimming around rotor	1	-0.150421018362449	9	1	0	0
07-Feb-2024 13:52:46	07-Feb-2024 13:52:48	Bird	Pigeon guillemot	1	0.927342381663591	13	1	0	0
07-Feb-2024 22:11:40	07-Feb-2024 22:11:41	Fish	Small fish	1	-1.27983486571325	22	0	1	59.88262229767
07-Feb-2024 22:23:49	07-Feb-2024 22:23:49	Fish	Small fish	1	-1.39702603225037	22	0	1	63.0650380253792
07-Feb-2024 22:39:17	07-Feb-2024 22:39:18	Fish	Medium fish	1	-1.58348836973375	22	0	1	69.5361518770456
07-Feb-2024 22:42:42	07-Feb-2024 22:42:42	Fish	Forage fish	1	-1.55243270255199	22	0	1	68.018260178715
07-Feb-2024 22:56:39	07-Feb-2024 22:56:40	Fish	Thin fish, evidence of evasion	1	-1.66785189340112	22	0	1	72.5888695743729
07-Feb-2024 23:04:09	07-Feb-2024 23:04:10	Fish	Small, enters moving rotor but the outcome is unclear (no collision on entry)	1	-1.67315663767472	23	0	1	74.3276719897985
07-Feb-2024 23:15:25	07-Feb-2024 23:15:26	Fish	Forage fish	1	-1.64740317403996	23	0	1	77.0210621885955
07-Feb-2024 23:31:55	07-Feb-2024 23:31:55	Fish	Small fish, possible evasion event but maybe just passively avoids turbine	1	-1.81261431360464	23	0	1	77.4880954265595
07-Feb-2024 23:44:15	07-Feb-2024 23:44:15	Fish	Small fish	1	-1.86434133027317	23	0	1	80.3423132106662
08-Feb-2024 00:10:40	08-Feb-2024 00:10:40	Fish	Small fish	1	-1.94202031309541	0	0	1	88.7373381630808
08-Feb-2024 01:02:02	08-Feb-2024 01:02:02	Fish	Small fish	1	-1.79532366827678	1	0	1	87.4824100732803
08-Feb-2024 01:02:02	08-Feb-2024 01:02:02	Fish	Small fish, swims into and out of moving rotor, avoids collision (evasion?)	1	-1.79532366827678	1	0	1	87.4824100732803
08-Feb-2024 01:05:38	08-Feb-2024 01:05:39	Fish	Small fish, possible evasion event but maybe just passively avoids turbine	1	-1.69489301783869	1	0	1	82.1947773136199
08-Feb-2024 01:05:38	08-Feb-2024 01:05:39	Fish	Small fish swimming under rotor	1	-1.69492889922887	1	0	1	82.1947773136199
08-Feb-2024 01:35:13	08-Feb-2024 01:35:15	Fish	Fish into rotor and comes out unharmed (evasion?)	1	-1.76307495811196	1	0	1	78.2640993081033
08-Feb-2024 01:40:34	08-Feb-2024 01:40:35	Fish	Small fish near rotor but difficult to interpret if it changes trajactor or passively avoids rotor	1	-1.66696827326358	1	0	1	78.2091966789277
08-Feb-2024 05:36:25	08-Feb-2024 05:36:25	Seal	Seal	1	0.325073439580751	5	0	0	0
08-Feb-2024 10:21:47	08-Feb-2024 10:21:47	Bird	Cormorant	1	-0.222330674697498	10	1	0	0
08-Feb-2024 13:23:46	08-Feb-2024 13:24:02	Bird	Cormorant	1	0.214685082556631	13	1	0	0
08-Feb-2024 13:24:58	08-Feb-2024 13:25:01	Bird	Cormorant	1	0.203607986365645	13	1	0	0
08-Feb-2024 13:25:20	08-Feb-2024 13:26:01	Bird	Cormorant	1	0.206068303776032	13	1	0	0
08-Feb-2024 13:26:37	08-Feb-2024 13:26:39	Bird	Cormorant near camera	1	0.209601168857859	13	1	0	0
08-Feb-2024 13:28:26	08-Feb-2024 13:28:30	Bird	Cormorant	1	0.216319384070946	13	1	0	0
08-Feb-2024 13:29:25	08-Feb-2024 13:29:26	Bird	Cormorant	1	0.219943490024073	13	1	0	0
08-Feb-2024 13:30:45	08-Feb-2024 13:30:46	Bird	Cormorant	1	0.227443622907802	13	1	0	0
08-Feb-2024 14:26:37	08-Feb-2024 14:26:41	Bird	Cormorant	1	0.66033212803519	14	1	0	0
08-Feb-2024 16:47:27	08-Feb-2024 16:47:28	Fish	Small fish	1	1.67308339235751	16	1	1	72.8707301177084
09-Feb-2024 07:31:30	09-Feb-2024 07:31:37	Bird	Pigeon guillemot	1	0.519708006244894	7	1	0	0
09-Feb-2024 07:54:29	09-Feb-2024 07:54:30	Bird	Cormorant	1	0.487441551189642	7	1	0	0
09-Feb-2024 07:56:52	09-Feb-2024 07:56:55	Bird	Cormorant	1	0.503347353645645	7	1	0	0
09-Feb-2024 09:10:11	09-Feb-2024 09:10:16	Bird	Cormorant investigating the rotor	1	-0.178472271434812	9	1	0	0
09-Feb-2024 09:11:43	09-Feb-2024 09:11:48	Bird	Cormorant swims through rotor on way down	1	-0.230626621734788	9	1	0	0
09-Feb-2024 09:12:39	09-Feb-2024 09:12:43	Bird	Cormorant	1	-0.260622324996027	9	1	0	0
09-Feb-2024 09:16:43	09-Feb-2024 09:16:46	Bird	Cormorant	1	-0.171228368912639	9	1	0	0
09-Feb-2024 09:17:58	09-Feb-2024 09:18:32	Bird	Cormorant	1	-0.203122685525803	9	1	0	0
09-Feb-2024 09:48:56	09-Feb-2024 09:48:59	Bird	Pigeon guillemot	1	-0.2904758905494	9	1	0	0
09-Feb-2024 13:12:57	09-Feb-2024 13:13:30	Bird	Cormorant	1	-0.0928457672725365	13	1	0	0
10-Feb-2024 07:20:20	10-Feb-2024 07:20:22	Bird	Cormorant	1	0.441933530568672	7	1	0	0
10-Feb-2024 07:22:33	10-Feb-2024 07:22:59	Bird	Cormorant	1	0.447567801720034	7	1	0	0
10-Feb-2024 07:25:53	10-Feb-2024 07:26:06	Bird	Cormorant, images start near LAMP but bird moves to rotor	1	0.41316779862488	7	1	0	0
10-Feb-2024 07:28:07	10-Feb-2024 07:28:10	Bird	Cormorant	1	0.419648018150107	7	1	0	0
10-Feb-2024 07:31:14	10-Feb-2024 07:31:17	Bird	Cormorant	1	0.452042342694982	7	1	0	0
10-Feb-2024 07:32:42	10-Feb-2024 07:32:45	Seal	Seal behind the rotor	1	0.466588106156184	7	1	0	0
10-Feb-2024 08:18:42	10-Feb-2024 08:18:45	Bird	Pigeon guillemot	1	0.635944930720258	8	1	0	0
10-Feb-2024 11:07:44	10-Feb-2024 11:07:47	Bird	Cormorant	1	-0.39063279679349	11	1	0	0
10-Feb-2024 11:08:41	10-Feb-2024 11:09:43	Bird	Cormorant	1	-0.392028086701965	11	1	0	0
10-Feb-2024 12:51:30	10-Feb-2024 12:51:31	Fish	Small/medium fish moving with the flow	1	-0.436710528185905	12	1	0	0
10-Feb-2024 13:05:39	10-Feb-2024 13:06:04	Fish	Small fish on camera	1	-0.427209644796589	13	1	0	0
10-Feb-2024 13:29:03	10-Feb-2024 13:29:05	Fish	Small fish on camera	1	-0.373020660203907	13	1	0	0
11-Feb-2024 09:48:59	11-Feb-2024 09:48:59	Bird	Cormorant, it appears to be fighting the current a bit	1	0.668365797134857	9	1	0	0
11-Feb-2024 09:49:35	11-Feb-2024 09:49:36	Bird	Cormorant	1	0.667421122788425	9	1	0	0
11-Feb-2024 09:49:54	11-Feb-2024 09:50:01	Bird	Cormorant	1	0.666847235726812	9	1	0	0
11-Feb-2024 09:52:36	11-Feb-2024 09:52:52	Bird	Cormorant	1	0.552640166605243	9	1	0	0
11-Feb-2024 09:54:41	11-Feb-2024 09:54:43	Bird	Cormorant	1	0.569705923727677	9	1	0	0
11-Feb-2024 12:42:38	11-Feb-2024 12:42:39	Bird	Cormorant	1	-0.609482767750326	12	1	0	0
11-Feb-2024 12:43:50	11-Feb-2024 12:43:50	Bird	Cormorant wing near camera	1	-0.666278475802081	12	1	0	0
11-Feb-2024 12:46:21	11-Feb-2024 12:46:21	Bird	Cormorant	1	-0.610356321906018	12	1	0	0
11-Feb-2024 12:50:44	11-Feb-2024 12:50:50	Bird	Pigeon guillemot	1	-0.607411463045811	12	1	0	0
11-Feb-2024 16:27:54	11-Feb-2024 16:27:54	Bird	Cormorant	1	0.440021069887003	16	1	0	0
12-Feb-2024 07:23:59	12-Feb-2024 07:24:01	Bird	Cormorant	1	0.544739910989028	7	1	0	0
12-Feb-2024 07:29:30	12-Feb-2024 07:29:33	Bird	Cormorant	1	0.58974106896786	7	1	0	0
12-Feb-2024 07:30:13	12-Feb-2024 07:30:15	Bird	Cormorant	1	0.590546677453987	7	1	0	0
12-Feb-2024 17:11:48	12-Feb-2024 17:11:55	Bird	Cormorant	1	0.403472970340911	17	1	0	0
12-Feb-2024 17:15:37	12-Feb-2024 17:15:39	Bird	Cormorant	1	0.522514700501654	17	1	0	0
12-Feb-2024 17:16:27	12-Feb-2024 17:16:29	Bird	Cormorant	1	0.517718745926567	17	1	0	0
13-Feb-2024 16:10:32	13-Feb-2024 16:10:33	Fish	Small fish near camera	1	-0.742219513252268	16	1	0	0
15-Feb-2024 07:36:14	15-Feb-2024 07:36:15	Fish	Fish tail on camera	1	0.361256646995158	7	1	0	0
15-Feb-2024 07:49:35	15-Feb-2024 07:49:37	Bird	Cormorant	1	0.343791897605186	7	1	0	0
15-Feb-2024 07:59:09	15-Feb-2024 07:59:10	Bird	Pigeon guillemot	1	0.508276948535942	7	1	0	0
15-Feb-2024 08:02:41	15-Feb-2024 08:02:45	Bird	Cormorant	1	0.521538570435781	8	1	0	0
15-Feb-2024 08:03:52	15-Feb-2024 08:04:23	Bird	Cormorant	1	0.564918769227013	8	1	0	0
15-Feb-2024 08:11:03	15-Feb-2024 08:11:07	Bird	Cormorant	1	0.585070049707146	8	1	0	0
15-Feb-2024 08:14:30	15-Feb-2024 08:14:33	Bird	Cormorant	1	0.607134134759782	8	1	0	0
15-Feb-2024 16:33:08	15-Feb-2024 16:33:10	Bird	Cormorant	1	-0.673042999841098	16	1	0	0
16-Feb-2024 07:47:31	16-Feb-2024 07:47:35	Bird	Cormorant	1	-0.153797291265541	7	1	0	0
16-Feb-2024 09:22:05	16-Feb-2024 09:22:06	Bird	Cormorant	1	0.557590856384654	9	1	0	0
16-Feb-2024 09:23:09	16-Feb-2024 09:23:15	Bird	Cormorant	1	0.532510468428207	9	1	0	0
16-Feb-2024 09:24:03	16-Feb-2024 09:24:05	Bird	Cormorant	1	0.538281050192647	9	1	0	0
16-Feb-2024 09:26:28	16-Feb-2024 09:26:33	Bird	Cormorant	1	0.540544075271061	9	1	0	0
16-Feb-2024 09:44:36	16-Feb-2024 09:44:39	Bird	Cormorant	1	0.673952696418042	9	1	0	0
16-Feb-2024 15:08:08	16-Feb-2024 15:08:10	Seal	Seal	1	0.583820951814884	15	1	0	0
16-Feb-2024 17:38:07	16-Feb-2024 17:38:11	Fish	Sculpin near camera	1	-0.720186911286165	17	1	0	0
17-Feb-2024 07:14:18	17-Feb-2024 07:14:21	Fish	Sculpin near camera	1	-0.119646979290394	7	1	0	0
17-Feb-2024 07:24:46	17-Feb-2024 07:24:51	Bird	Cormorant	1	-0.11349664755791	7	1	0	0
17-Feb-2024 07:24:51	17-Feb-2024 07:25:59	Bird	Cormorant	1	-0.105069578215197	7	1	0	0
17-Feb-2024 07:30:16	17-Feb-2024 07:30:19	Bird	Cormorant	1	-0.0782732399797874	7	1	0	0
17-Feb-2024 07:31:47	17-Feb-2024 07:32:18	Bird	Cormorant	1	-0.100351213545815	7	1	0	0
17-Feb-2024 08:16:01	17-Feb-2024 08:16:23	Fish	Fish near cameras	1	0.051575850369405	8	1	0	0
17-Feb-2024 08:30:41	17-Feb-2024 08:30:45	Bird	Cormorant	1	0.13612533220874	8	1	0	0
17-Feb-2024 08:31:30	17-Feb-2024 08:31:35	Bird	Cormorant	1	0.130660118594536	8	1	0	0
17-Feb-2024 10:19:26	17-Feb-2024 10:19:33	Bird	Cormorant	1	0.525563087050273	10	1	0	0
17-Feb-2024 10:20:14	17-Feb-2024 10:20:16	Bird	Cormorant	1	0.52574658136594	10	1	0	0
17-Feb-2024 15:48:42	17-Feb-2024 15:48:47	Bird	Cormorant	1	0.718056186576495	15	1	0	0
