# Supplementary material for: Observations of marine animal interactions with a small tidal turbine
Source: PLoS One. 2026 Jan 14;21(1):e0338376. doi: 10.1371/journal.pone.0338376 (PMC12803451; doi:10.1371/journal.pone.0338376)
Supplement: S3 Videos — Corresponding_videos.csv contains the file name of the video file corresponding to each figure in the paper containing camera imagery. All videos can be found at [30]. (CSV) [file pone.0338376.s003.csv]

Figure Number/inset	Video	Directory	Description
6a	2023_11_04_06_45_13	...\Fish_Rotating_NoBehavior	A small fish drafts between the AMP and spinning rotor
6b	2023_11_23_18_52_10	...\Fish_Rotating_NoBehavior	Large, unidentified fish, drifts over the moving rotor
6c	2023_11_24_23_41_25	...\Fish_Rotating_NoBehavior	Flatfish drifts over top of moving rotor
6d	2023_12_14_01_54_22	...\Fish_Rotating_NoBehavior	Small fish drifts passed moving rotor
6e	2023_11_04_07_47_28	…\Fish\Evasion	Small fish swims through the moving rotor
6f	2023_11_04_04_20_48	...\Fish\Collision	Fish swims away from rotor after collision
7	2023_11_04_07_52_42	...\Fish\Collision	Small fish swims up to rotor, collision with foil, then swims away
8 (top row)	2023_11_04_07_35_39	...\Fish\Evasion	Evasion, fish swims down and away from rotor when upstream
8 (middle row)	2024_02_07_06_26_27	...\Fish\Evasion	Evasion, two fish; one swims away upstream and one turns around before collision
8 (bottom row)	2023_11_04_07_31_57	...\Seals\Rotating	Evasion, fish swims through rotor evading seal
9a	2023_11_24_21_00_37	.\Fish School	Small school of forage fish near AMP
9b	2023_11_03_02_32_00	…\Fish School	Fish school, stationary rotor
9c	See images	.\Fish School\2023_11_09_16_22_36.27_Images	Images only (no video), low frame rate data
9d	See images	Fish School\2023_12_01_04_24_38.41_Images	Images only , partial event, detected during duty cycle sampling
10a	2024_02_17_16_30_41	…\Birds\Cormorant	Cormorant Dives to foundation and AMP
10b	2024_01_31_20_26_50	…\Birds\Cormorant	Cormorant swimming back to surface with prey
10c	2024_01_22_17_13_41	…\Birds\Cormorant	Cormorant near AMP
10d	2023_12_01_18_06_22	…\Birds\Pigeon Guillemot	Pigeon guillemot diving
10e	2023_12_04_18_24_10	…\Birds\Pigeon Guillemot	Pigeon guillemot around rotor
10f	2023_12_30_21_34_52	…\Birds\Pigeon Guillemot	Pigeon guillemot near AMP
11a	2023_11_04_06_46_16	…\Seals\Rotating	Seal swimming behind moving rotor at night
11b	2023_12_24_22_52_09	…\Seals\Rotating	Seal swimming near (in wake) of rotor during the day
11d	2023_12_03_21_51_14	…\Seals\NotRotating	Seal near the system during the day
11c	2024_02_04_09_29_39	…\Seals\NotRotating	Seal swimming around rotor at night
